# Supplementary material for: 2-Fluoro-4-(meth­oxy­carbon­yl)benzoic acid
Source: Acta Crystallogr Sect E Struct Rep Online. 2010 Aug 18;66(Pt 9):o2340. doi: 10.1107/S1600536810032253 (PMC3008027; doi:10.1107/S1600536810032253)
Supplement: Supplementary file 1 [file e-66-o2340-sup1.cif]

##############################################################################
###                                                                        ###
###        Electronic paper (Acta Crystallographica Section E)             ###
###                                                                        ###
##############################################################################
#                                                                            #
# This CIF contains the data in a paper accepted for publication in Acta     #
# Crystallographica Section E. It conforms to the requirements of Notes      #
# for Authors for Section E, and has been peer reviewed under the auspices   #
# of the IUCr Commission on Journals.                                        #
#                                                                            #
# Full details of the Crystallographic Information File format               #
# are given in the paper "The Crystallographic Information File (CIF):       #
# a New Standard Archive File for Crystallography" by S. R. Hall, F. H.      #
# Allen and I. D. Brown [Acta Cryst. (1991), A47, 655-685].                  #
#                                                                            #
# The current version of the core CIF dictionary is obtainable from          #
# ftp://ftp.iucr.org/pub/cif_core.dic. The current version number is 2.4.    #
#                                                                            #
# Software is freely available for graphical display of the structure(s) in  #
# this CIF.  For information consult the CIF home page http://www.iucr.org/  #
# cif/home.html                                                              #
#                                                                            #
# This file may be used for bona fide research purposes within the           #
# scientific community so long as proper attribution is given to the journal # 
# article from which it was obtained.                                        #
#                                                                            #
##############################################################################
                                             
data_global
_audit_creation_method     '<i>APEX2</i> v2009.3-0'
_journal_date_recd_electronic     2010-07-04
_journal_date_accepted     2010-08-11
_journal_name_full     'Acta Crystallographica, Section E'
_journal_year     2010
_journal_volume     66
_journal_issue      9
_journal_page_first     o2340
_journal_page_last     o2340
_journal_paper_category     QO
_journal_coeditor_code     PB2036
_publ_contact_author_name     'Carl E. Wagner'
_publ_contact_author_address
;
Division of Mathematics and Natural Sciences
Arizona State University
West Campus
Glendale
AZ 85306
USA
;
_publ_contact_author_email     carl.wagner@asu.edu
_publ_contact_author_fax     '(602)543-6073'
_publ_contact_author_phone     '(602)543-6937'
_publ_section_title
;
2-Fluoro-4-(methoxycarbonyl)benzoic acid
;
loop_
    _publ_author_name
    _publ_author_address
    'Wagner, Carl E.'
;
Division of Mathematics and Natural Sciences
Arizona State University
West Campus
Glendale
AZ 85306
USA
;
    'Groy, Thomas L.'
;
Department of Chemistry and Biochemistry
Arizona State University
Tempe
AZ 85287-1604
USA
;
data_I
_audit_creation_method     'APEX2 v2009.3-0'
_chemical_name_systematic
;
2-Fluoro-4-(methoxycarbonyl)benzoic acid
;
_chemical_name_common     ?
_chemical_formula_moiety     'C9 H7 F O4'
_chemical_formula_sum     'C9 H7 F O4'
_chemical_formula_iupac     'C9 H7 F O4'
_chemical_formula_weight     198.15
_chemical_melting_point     427
_symmetry_cell_setting     triclinic
_symmetry_space_group_name_H-M     'P -1'
_symmetry_space_group_name_Hall     '-P 1'
loop_
    _symmetry_equiv_pos_as_xyz
    'x, y, z'
    '-x, -y, -z'
_cell_length_a     7.536(7)
_cell_length_b     7.591(7)
_cell_length_c     8.523(8)
_cell_angle_alpha     99.480(14)
_cell_angle_beta     108.748(13)
_cell_angle_gamma     99.240(14)
_cell_volume     443.3(7)
_cell_formula_units_Z     2
_cell_measurement_reflns_used     51
_cell_measurement_theta_min     4.5333
_cell_measurement_theta_max     11.9163
_cell_measurement_temperature     296.(2)
_exptl_crystal_description     plate
_exptl_crystal_colour     colourless
_exptl_crystal_size_max     0.25
_exptl_crystal_size_mid     0.19
_exptl_crystal_size_min     0.08
_exptl_crystal_density_diffrn     1.484
_exptl_crystal_density_meas     ?
_exptl_crystal_density_method     'not measured'
_exptl_crystal_F_000     204
_exptl_absorpt_coefficient_mu     0.131
_exptl_absorpt_correction_type     multi-scan
_exptl_absorpt_process_details     '(SADABS; Bruker, 2008)'
_exptl_absorpt_correction_T_min     0.9686
_exptl_absorpt_correction_T_max     0.9903
_exptl_special_details
;
;
_diffrn_ambient_temperature     296.(2)
_diffrn_radiation_type     MoK\a
_diffrn_radiation_wavelength     0.71073
_diffrn_radiation_source     'sealed tube'
_diffrn_radiation_monochromator     graphite
_diffrn_measurement_device_type     'Bruker SMART APEX CCD'
_diffrn_measurement_method     '\w and \f scans'
_diffrn_detector_area_resol_mean     ?
_diffrn_reflns_number     2526
_diffrn_reflns_av_R_equivalents     0.0249
_diffrn_reflns_av_sigmaI/netI     0.1235
_diffrn_reflns_theta_min     2.59
_diffrn_reflns_theta_max     25.03
_diffrn_reflns_theta_full     25.03
_diffrn_measured_fraction_theta_max     0.983
_diffrn_measured_fraction_theta_full     0.983
_diffrn_reflns_limit_h_min     -8
_diffrn_reflns_limit_h_max     8
_diffrn_reflns_limit_k_min     -9
_diffrn_reflns_limit_k_max     8
_diffrn_reflns_limit_l_min     -10
_diffrn_reflns_limit_l_max     10
_refine_special_details
;
Refinement of <i>F</i>^2^ against ALL reflections. The weighted <i>R</i>-factor
<i>wR</i> and goodness of fit <i>S</i> are based on <i>F</i>^2^, conventional
<i>R</i>-factors <i>R</i> are based on <i>F</i>, with <i>F</i> set to zero for
negative <i>F</i>^2^. The threshold expression of <i>F</i>^2^ >
\s(<i>F</i>^2^) is used only for calculating <i>R</i>-factors(gt) <i>etc</i>.
and is not relevant to the choice of reflections for refinement.
<i>R</i>-factors based on <i>F</i>^2^ are statistically about twice as large
as those based on <i>F</i>, and <i>R</i>- factors based on ALL data will be
even larger.
H atoms were placed geometrically and allowed to refine as atoms riding on
their bonding partners. The hydrogen was placed on the carboxylic acid based
on the longer of the carboxylic acid carbon-oxygen bonds.
;
_reflns_number_total     1535
_reflns_number_gt     1025
_reflns_threshold_expression     I>2\s(I)
_refine_ls_structure_factor_coef     Fsqd
_refine_ls_matrix_type     full
_refine_ls_R_factor_all     0.0935
_refine_ls_R_factor_gt     0.0656
_refine_ls_wR_factor_gt     0.1623
_refine_ls_wR_factor_ref     0.1897
_refine_ls_goodness_of_fit_ref     1.021
_refine_ls_restrained_S_all     1.021
_refine_ls_number_reflns     1535
_refine_ls_number_parameters     128
_refine_ls_number_restraints     0
_refine_ls_hydrogen_treatment     constr
_refine_ls_weighting_scheme     calc
_refine_ls_weighting_details
       'calc w = 1/[\s^2^(Fo^2^)+(0.0000P)^2^+0.1145P] where P=(Fo^2^+2Fc^2^)/3'
_atom_sites_solution_hydrogens     geom
_atom_sites_solution_primary     direct
_atom_sites_solution_secondary     difmap
_refine_ls_shift/su_max     0.001
_refine_ls_shift/su_mean     0.000
_refine_diff_density_max     0.239
_refine_diff_density_min     -0.220
_refine_ls_extinction_method     none
_refine_ls_extinction_coef     ?
loop_
    _atom_type_symbol
    _atom_type_description
    _atom_type_scat_dispersion_real
    _atom_type_scat_dispersion_imag
    _atom_type_scat_source
    C C 0.0033 0.0016 'International Tables Vol C Tables 4.2.6.8 and 6.1.1.4'
    H H 0.0000 0.0000 'International Tables Vol C Tables 4.2.6.8 and 6.1.1.4'
    O O 0.0106 0.0060 'International Tables Vol C Tables 4.2.6.8 and 6.1.1.4'
    F F 0.0171 0.0103 'International Tables Vol C Tables 4.2.6.8 and 6.1.1.4'
_computing_data_collection     'APEX2 (Bruker, 2008)'
_computing_cell_refinement     'SAINT-Plus (Bruker, 2008)'
_computing_data_reduction     'SAINT-Plus (Bruker, 2008)'
_computing_structure_solution     'SHELXS97 (Sheldrick, 2008)'
_computing_structure_refinement     'SHELXL97 (Sheldrick, 2008)'
_computing_molecular_graphics     'XSHELL (Bruker, 2004)'
_computing_publication_material     'APEX2 (Bruker, 2008)'
loop_
    _atom_site_type_symbol
    _atom_site_label
    _atom_site_fract_x
    _atom_site_fract_y
    _atom_site_fract_z
    _atom_site_U_iso_or_equiv
    _atom_site_adp_type
    _atom_site_calc_flag
    _atom_site_refinement_flags
    _atom_site_occupancy
    _atom_site_disorder_assembly
    _atom_site_disorder_group
    F F1 0.4739(2) 1.3542(2) 0.6014(2) 0.0629(5) Uani d . 1 . .
    O O1 0.8299(2) 1.4232(4) 0.5841(2) 0.0672(7) Uani d . 1 . .
    O O2 0.8296(2) 1.3413(2) 0.3192(2) 0.0716(8) Uani d . 1 . .
    H H2A 0.9326 1.4171 0.3603 0.107 Uiso calc R 1 . .
    O O3 -0.1230(4) 0.8633(4) 0.2593(2) 0.0798(9) Uani d . 1 . .
    O O4 -0.0485(2) 0.7256(2) 0.0437(2) 0.0582(7) Uani d . 1 . .
    C C1 0.5568(4) 1.2070(4) 0.3734(2) 0.0453(7) Uani d . 1 . .
    C C2 0.4248(4) 1.2212(4) 0.4562(2) 0.0464(7) Uani d . 1 . .
    C C3 0.2443(4) 1.1083(4) 0.3967(2) 0.0479(8) Uani d . 1 . .
    H H3A 0.1607 1.1227 0.4553 0.057 Uiso calc R 1 . .
    C C4 0.1871(4) 0.9720(4) 0.2478(2) 0.0437(7) Uani d . 1 . .
    C C5 0.3166(4) 0.9507(4) 0.1625(2) 0.0495(8) Uani d . 1 . .
    H H5A 0.2807 0.8584 0.0642 0.059 Uiso calc R 1 . .
    C C6 0.4976(5) 1.0670(4) 0.2248(4) 0.0527(8) Uani d . 1 . .
    H H6A 0.5819 1.0523 0.1669 0.063 Uiso calc R 1 . .
    C C7 0.7527(4) 1.3333(4) 0.4321(4) 0.0503(8) Uani d . 1 . .
    C C8 -0.0112(4) 0.8498(4) 0.1877(4) 0.0491(8) Uani d . 1 . .
    C C9 -0.2360(5) 0.5972(5) -0.0216(4) 0.0692(10) Uani d . 1 . .
    H H9A -0.2482 0.5131 -0.1238 0.104 Uiso calc R 1 . .
    H H9B -0.3359 0.6639 -0.0462 0.104 Uiso calc R 1 . .
    H H9C -0.2474 0.5303 0.0623 0.104 Uiso calc R 1 . .
loop_
    _atom_site_aniso_label
    _atom_site_aniso_U_11
    _atom_site_aniso_U_22
    _atom_site_aniso_U_33
    _atom_site_aniso_U_12
    _atom_site_aniso_U_13
    _atom_site_aniso_U_23
    F1 0.0579(11) 0.0628(13) 0.0540(10) -0.0020(9) 0.0211(9) -0.0111(8)
    O1 0.0526(15) 0.0782(17) 0.0532(13) -0.0072(11) 0.0119(10) 0.0038(11)
    O2 0.0590(16) 0.0765(18) 0.0690(15) -0.0133(11) 0.0303(11) 0.0019(11)
    O3 0.0532(16) 0.088(2) 0.0828(17) -0.0110(13) 0.0346(13) -0.0154(14)
    O4 0.0485(14) 0.0591(14) 0.0525(11) -0.0015(10) 0.0137(10) -0.0038(10)
    C1 0.0435(17) 0.0453(17) 0.0477(15) 0.0102(14) 0.0161(13) 0.0123(13)
    C2 0.0485(18) 0.0445(17) 0.0414(14) 0.0071(13) 0.0153(13) 0.0026(11)
    C3 0.0447(18) 0.051(2) 0.0470(15) 0.0086(14) 0.0202(13) 0.0045(13)
    C4 0.0431(17) 0.0430(16) 0.0434(15) 0.0074(13) 0.0149(13) 0.0091(11)
    C5 0.050(2) 0.0467(18) 0.0490(16) 0.0076(14) 0.0208(14) 0.0017(13)
    C6 0.050(2) 0.056(2) 0.0535(17) 0.0099(15) 0.0243(14) 0.0063(14)
    C7 0.049(2) 0.0493(18) 0.0510(17) 0.0095(14) 0.0168(15) 0.0105(14)
    C8 0.0432(18) 0.0511(18) 0.0490(16) 0.0079(14) 0.0156(14) 0.0055(13)
    C9 0.052(2) 0.062(2) 0.069(2) -0.0055(17) 0.0060(16) -0.0018(17)
_geom_special_details
;
All e.s.d.'s (except the e.s.d. in the dihedral angle between two l.s. planes)
are estimated using the full covariance matrix. The cell e.s.d.'s are taken
into account individually in the estimation of e.s.d.'s in distances, angles
and torsion angles; correlations between e.s.d.'s in cell parameters are only
used when they are defined by crystal symmetry. An approximate (isotropic)
treatment of cell e.s.d.'s is used for estimating e.s.d.'s involving l.s.
planes.
;
loop_
    _geom_bond_atom_site_label_1
    _geom_bond_atom_site_label_2
    _geom_bond_site_symmetry_2
    _geom_bond_distance
    _geom_bond_publ_flag
    F1 C2 . 1.364(3) ?
    O1 C7 . 1.257(3) ?
    O2 C7 . 1.278(4) ?
    O2 H2A . 0.82 ?
    O3 C8 . 1.197(4) ?
    O4 C8 . 1.336(4) ?
    O4 C9 . 1.460(4) ?
    C1 C2 . 1.400(4) ?
    C1 C6 . 1.405(4) ?
    C1 C7 . 1.504(4) ?
    C2 C3 . 1.372(4) ?
    C3 C4 . 1.393(4) ?
    C3 H3A . 0.93 ?
    C4 C5 . 1.405(4) ?
    C4 C8 . 1.504(4) ?
    C5 C6 . 1.384(4) ?
    C5 H5A . 0.93 ?
    C6 H6A . 0.93 ?
    C9 H9A . 0.96 ?
    C9 H9B . 0.96 ?
    C9 H9C . 0.96 ?
loop_
    _geom_angle_atom_site_label_1
    _geom_angle_atom_site_label_2
    _geom_angle_atom_site_label_3
    _geom_angle_site_symmetry_1
    _geom_angle_site_symmetry_3
    _geom_angle
    _geom_angle_publ_flag
    C7 O2 H2A . . 109.5 ?
    C8 O4 C9 . . 115.8(2) ?
    C2 C1 C6 . . 116.8(3) ?
    C2 C1 C7 . . 124.1(3) ?
    C6 C1 C7 . . 119.2(2) ?
    F1 C2 C3 . . 117.5(2) ?
    F1 C2 C1 . . 119.5(3) ?
    C3 C2 C1 . . 122.9(3) ?
    C2 C3 C4 . . 119.5(3) ?
    C2 C3 H3A . . 120.2 ?
    C4 C3 H3A . . 120.2 ?
    C3 C4 C5 . . 119.4(3) ?
    C3 C4 C8 . . 117.9(2) ?
    C5 C4 C8 . . 122.7(3) ?
    C6 C5 C4 . . 120.0(3) ?
    C6 C5 H5A . . 120.0 ?
    C4 C5 H5A . . 120.0 ?
    C5 C6 C1 . . 121.4(3) ?
    C5 C6 H6A . . 119.3 ?
    C1 C6 H6A . . 119.3 ?
    O1 C7 O2 . . 124.2(3) ?
    O1 C7 C1 . . 119.9(3) ?
    O2 C7 C1 . . 115.9(3) ?
    O3 C8 O4 . . 124.0(3) ?
    O3 C8 C4 . . 124.0(3) ?
    O4 C8 C4 . . 112.0(2) ?
    O4 C9 H9A . . 109.5 ?
    O4 C9 H9B . . 109.5 ?
    H9A C9 H9B . . 109.5 ?
    O4 C9 H9C . . 109.5 ?
    H9A C9 H9C . . 109.5 ?
    H9B C9 H9C . . 109.5 ?
loop_
    _geom_hbond_atom_site_label_D
    _geom_hbond_atom_site_label_H
    _geom_hbond_atom_site_label_A
    _geom_hbond_site_symmetry_D
    _geom_hbond_site_symmetry_H
    _geom_hbond_site_symmetry_A
    _geom_hbond_distance_DH
    _geom_hbond_distance_HA
    _geom_hbond_distance_DA
    _geom_hbond_angle_DHA
    _geom_hbond_publ_flag
    C9 H9A F1 1_555 1_555 1_444 0.96 2.536 3.278(5) 134.0(10)
                                                           y
    O2 H2A O1 2_786 2_786 1_555 0.82 1.861 2.672(4) 170.0(10)
                                                           y
    C3 H3A O3 1_555 1_555 2_576 0.93 2.525 3.325(4) 144.0(10)
                                                           y
