# Supplementary material for: 2-Fluoro-4-(meth­oxy­carbon­yl)benzoic acid
Source: Acta Crystallogr Sect E Struct Rep Online. 2010 Aug 18;66(Pt 9):o2340. doi: 10.1107/S1600536810032253 (PMC3008027; doi:10.1107/S1600536810032253)
Supplement: Supplementary file 2 [file e-66-o2340-Isup2.hkl]

# 
# h,k,l, Fc-squared, Fo-squared, sigma(Fo-squared) and status flag 
# 
data_I
_shelx_title ' CWII_039a in P-1' 
_shelx_refln_list_code          4 
_shelx_F_calc_maximum      118.93 
_exptl_crystal_F_000       204.00 
_reflns_d_resolution_high  0.8401 
 
loop_ 
 _symmetry_equiv_pos_as_xyz 
 'x, y, z' 
 '-x, -y, -z' 
 
_cell_length_a     7.5362 
_cell_length_b     7.5906 
_cell_length_c     8.5231 
_cell_angle_alpha  99.480 
_cell_angle_beta  108.748 
_cell_angle_gamma  99.240 
 
_shelx_F_squared_multiplier     1.000 
 
loop_ 
 _refln_index_h 
 _refln_index_k 
 _refln_index_l 
 _refln_F_squared_calc 
 _refln_F_squared_meas 
 _refln_F_squared_sigma 
 _refln_observed_status 
   1   0   0       14.80       18.87      2.55 o 
   2   0   0        1.17        2.24      1.29 o 
   3   0   0     1062.53     1219.75    158.19 o 
   4   0   0      214.82      241.87     30.95 o 
   5   0   0        9.36        8.27      2.82 o 
   6   0   0       15.00       13.83      2.37 o 
   7   0   0        2.33        0.00      1.06 o 
   8   0   0        0.05        0.94      1.29 o 
  -8   1   0        0.03        0.70      1.17 o 
  -7   1   0        0.08       -0.62      3.17 o 
  -6   1   0        5.01        4.28      1.27 o 
  -5   1   0       37.44       34.45      8.98 o 
  -4   1   0       54.04       60.52      8.04 o 
  -3   1   0      728.25      704.34     90.51 o 
  -2   1   0       97.22      103.26     14.78 o 
  -1   1   0       41.41       40.88      4.19 o 
   0   1   0      109.88      130.95     38.49 o 
   1   1   0       14.66       22.09      2.21 o 
   2   1   0       57.46       62.81      8.24 o 
   3   1   0       34.74       39.44      8.57 o 
   4   1   0       93.68      107.01     15.37 o 
   5   1   0      160.32      162.36     20.08 o 
   6   1   0        0.10        1.20      2.17 o 
   7   1   0        4.59        5.16      1.53 o 
   8   1   0        0.55       -0.10      1.70 o 
  -8   2   0        9.89       11.74      2.40 o 
  -7   2   0       40.21       44.00      6.69 o 
  -6   2   0       57.56       54.70      7.32 o 
  -5   2   0       80.95       82.38     10.88 o 
  -4   2   0       29.67       37.54      4.99 o 
  -3   2   0      107.12      124.28     12.00 o 
  -2   2   0       13.18       13.73      1.53 o 
  -1   2   0      397.23      572.97     57.99 o 
   0   2   0       79.35       92.84      9.54 o 
   1   2   0      483.73      513.27     51.98 o 
   2   2   0     2504.27     3158.02    301.94 o 
   3   2   0        7.65       12.74      6.81 o 
   4   2   0       13.58       23.12      3.64 o 
   5   2   0       32.20       36.37     16.37 o 
   6   2   0       19.08       16.19      2.82 o 
   7   2   0        0.01       -2.24      2.41 o 
  -8   3   0       14.19       12.32      2.46 o 
  -7   3   0       82.68       82.72     12.20 o 
  -6   3   0        0.17       -0.35      0.82 o 
  -5   3   0        8.17        8.45      1.64 o 
  -4   3   0        8.32        8.64      1.17 o 
  -3   3   0      301.85      331.42     33.64 o 
  -2   3   0      145.63      220.69     22.40 o 
  -1   3   0      151.47      174.19     17.67 o 
   0   3   0      226.71      248.24     25.22 o 
   1   3   0       12.32       14.55      1.62 o 
   2   3   0        4.99        8.34      1.03 o 
   3   3   0        8.15        7.16      1.00 o 
   4   3   0       52.14       57.28      7.54 o 
   5   3   0       28.02       30.39      4.69 o 
   6   3   0       36.98       37.90      5.75 o 
   7   3   0        0.55       -0.93      0.93 o 
  -8   4   0       28.45       25.46      4.22 o 
  -7   4   0        1.94       -0.23      0.94 o 
  -6   4   0        5.79        4.93      1.41 o 
  -5   4   0       22.09       23.06      2.57 o 
  -4   4   0       48.99       49.95      4.99 o 
  -3   4   0      269.43      349.88     35.51 o 
  -2   4   0       35.92       49.45      5.06 o 
  -1   4   0      134.49      148.65     15.10 o 
   0   4   0      236.90      246.15     23.65 o 
   1   4   0       33.64       37.53      3.98 o 
   2   4   0       20.76       27.64      4.44 o 
   3   4   0        6.52        6.76      0.98 o 
   4   4   0        9.45        9.28      1.24 o 
   5   4   0        0.24        0.31      0.93 o 
   6   4   0        0.39        1.76      1.06 o 
  -7   5   0        0.64        0.12      0.94 o 
  -6   5   0        6.04        4.46      1.29 o 
  -5   5   0       44.69       42.26      4.48 o 
  -4   5   0        2.71        1.64      0.73 o 
  -3   5   0       35.41       34.40      3.73 o 
  -2   5   0        1.52        2.87      1.23 o 
  -1   5   0       89.17      118.51     17.37 o 
   0   5   0        3.15        1.17      0.94 o 
   1   5   0        6.00        5.62      0.84 o 
   2   5   0        0.17       -0.32      0.73 o 
   3   5   0        4.11        4.84      1.20 o 
   4   5   0        4.86        6.22      1.41 o 
   5   5   0        0.91        1.99      1.06 o 
  -7   6   0        0.58        0.00      0.94 o 
  -6   6   0        0.14        0.23      1.06 o 
  -5   6   0        0.79        1.26      0.73 o 
  -4   6   0        1.19        2.70      1.29 o 
  -3   6   0        0.08        0.00      1.17 o 
  -2   6   0       11.84       13.26      2.58 o 
  -1   6   0       23.82       20.65      3.52 o 
   0   6   0        0.40       -0.35      1.06 o 
   1   6   0       39.85       47.76      7.28 o 
   2   6   0       14.00       13.73      2.58 o 
   3   6   0        0.71        0.70      1.06 o 
  -6   7   0        0.27        4.11      1.41 o 
  -5   7   0        0.01        3.17      1.53 o 
  -4   7   0        0.02        1.76      1.41 o 
  -3   7   0       37.92       45.18      7.04 o 
  -2   7   0        9.18        6.34      1.99 o 
  -1   7   0        7.62        9.74      2.23 o 
   0   7   0        6.46        5.28      1.64 o 
   2   7   0        0.79       -0.35      1.17 o 
   3   7   0        0.13        0.00      1.06 o 
  -5   8   0        6.83        7.39      1.99 o 
  -4   8   0        2.34        1.64      1.53 o 
  -3   8   0        0.43        1.29      1.53 o 
  -2   8   0        2.41        1.99      1.53 o 
  -1   8   0        1.89        1.41      1.53 o 
   0   8   0        0.34        1.17      1.53 o 
   1   8   0        3.77        2.11      1.53 o 
   2  -9   1        0.54        1.76      1.64 o 
  -2  -8   1        0.13       -1.17      1.17 o 
  -1  -8   1        1.93        2.82      1.53 o 
   0  -8   1       25.50       27.60     13.20 o 
   1  -8   1        0.36        1.88      1.29 o 
   2  -8   1        1.97       -1.29      1.29 o 
   3  -8   1        3.85        3.05      1.64 o 
   4  -8   1        0.05       -0.59      1.41 o 
   5  -8   1        0.71        0.94      1.41 o 
  -4  -7   1        0.46        1.41      1.29 o 
  -3  -7   1        1.21        1.99      1.29 o 
  -2  -7   1       28.70       28.98      4.69 o 
  -1  -7   1        2.49       12.09      7.51 o 
   0  -7   1       14.50       16.66      3.05 o 
   1  -7   1        4.74        8.43      2.11 o 
   2  -7   1       26.82       21.12      3.64 o 
   3  -7   1        2.46        3.29      1.53 o 
   4  -7   1        9.98        8.21      2.11 o 
   5  -7   1        1.32        0.70      1.29 o 
  -4  -6   1        0.39        2.23      1.17 o 
  -3  -6   1        9.12        6.92      1.64 o 
  -2  -6   1        6.00        8.10      1.76 o 
  -1  -6   1        5.41        5.98      1.53 o 
   0  -6   1        3.98        5.17      1.48 o 
   1  -6   1       33.17       44.53     20.36 o 
   2  -6   1       56.28       62.82      8.66 o 
   3  -6   1       15.25       17.48      3.05 o 
   4  -6   1       26.79       32.50      5.16 o 
   5  -6   1        7.78        6.57      1.64 o 
   7  -6   1        0.97        1.64      1.06 o 
  -5  -5   1       44.65       48.46     16.90 o 
  -4  -5   1       20.97       26.41      6.11 o 
  -3  -5   1        5.62        5.29      1.36 o 
  -2  -5   1       30.81       32.66      5.10 o 
  -1  -5   1        2.52        3.05      1.13 o 
   0  -5   1       12.47       15.72      2.70 o 
   1  -5   1       47.09       56.67      8.45 o 
   2  -5   1        4.59        4.78      1.82 o 
   3  -5   1       12.44       15.78      3.75 o 
   4  -5   1       40.15       39.61      4.19 o 
   5  -5   1        1.06        0.65      0.58 o 
   6  -5   1        4.31        2.57      1.05 o 
   7  -5   1        0.10        0.94      0.94 o 
  -6  -4   1        0.15        1.53      1.06 o 
  -5  -4   1       27.83       24.76      3.87 o 
  -4  -4   1        8.90       10.14      1.30 o 
  -3  -4   1       44.44       52.89      5.39 o 
  -2  -4   1       23.79       23.38      4.13 o 
  -1  -4   1      472.19      490.83     70.87 o 
   0  -4   1      230.06      214.73     31.09 o 
   1  -4   1        0.41        0.00      0.70 o 
   2  -4   1       29.51       28.50      3.07 o 
   3  -4   1       69.89       76.35      7.47 o 
   4  -4   1      124.08      137.01     13.30 o 
   5  -4   1        2.20        3.39      1.06 o 
   6  -4   1       19.24       18.37      2.93 o 
   7  -4   1       30.18       28.75      4.58 o 
  -7  -3   1        1.64        3.40      1.41 o 
  -6  -3   1       27.79       31.80      5.05 o 
  -5  -3   1        4.56        4.42      3.46 o 
  -4  -3   1      163.86      175.28     16.87 o 
  -3  -3   1      232.43      250.66     24.16 o 
  -2  -3   1        3.09        6.48      1.29 o 
  -1  -3   1       16.06       22.25      6.51 o 
   0  -3   1      152.38      144.92     18.86 o 
   1  -3   1        3.08        1.95      0.81 o 
   2  -3   1       31.05       31.21      3.28 o 
   3  -3   1        1.63        1.04      0.80 o 
   4  -3   1       91.07       81.96      8.05 o 
   5  -3   1        6.31        7.05      1.50 o 
   6  -3   1        9.03       11.48      2.06 o 
   7  -3   1       20.80       25.11      4.11 o 
   8  -3   1        0.61        0.59      1.06 o 
  -7  -2   1        0.01        0.35      1.17 o 
  -6  -2   1        0.52        0.70      0.93 o 
  -5  -2   1       13.11       11.50      2.11 o 
  -4  -2   1       21.14       29.77     11.85 o 
  -3  -2   1      581.66      737.43     74.67 o 
  -2  -2   1      904.12     1071.56    102.44 o 
  -1  -2   1        1.01        0.62      0.40 o 
   0  -2   1        0.07       -0.18      2.46 o 
   1  -2   1    14144.57    11601.89   1101.22 o 
   2  -2   1      125.71      112.81     10.83 o 
   3  -2   1        4.85        4.31      0.93 o 
   4  -2   1      180.65      176.55     23.01 o 
   5  -2   1       14.99       20.00      3.00 o 
   6  -2   1       54.28       58.06      7.52 o 
   7  -2   1        2.45        3.49      1.16 o 
   8  -2   1        1.18        1.06      1.17 o 
  -8  -1   1       18.70       21.00      3.64 o 
  -7  -1   1        2.69        3.87      1.53 o 
  -6  -1   1        0.17       -0.12      1.00 o 
  -5  -1   1        4.43        6.71      2.41 o 
  -4  -1   1       53.67       60.75      7.95 o 
  -3  -1   1      483.43      590.82     75.51 o 
  -2  -1   1      977.90     1094.42    105.02 o 
  -1  -1   1      426.60      463.17     44.32 o 
   0  -1   1      100.70       93.82     12.02 o 
   1  -1   1      443.67      395.53     40.07 o 
   2  -1   1      298.55      269.32     34.43 o 
   3  -1   1       37.36       32.51      4.40 o 
   4  -1   1       29.25       31.32      4.34 o 
   5  -1   1        2.84        3.42      1.04 o 
   6  -1   1       32.56       29.25      4.25 o 
   7  -1   1        0.22       -0.12      0.94 o 
   8  -1   1        0.03       -1.58      1.58 o 
  -8   0   1        0.04        0.59      1.17 o 
  -7   0   1        8.57       10.56      2.23 o 
  -6   0   1       24.76       31.92      5.05 o 
  -5   0   1       33.58       35.20      5.28 o 
  -4   0   1       19.18       20.06      3.17 o 
  -3   0   1      129.41      146.47     19.00 o 
  -2   0   1      131.23      123.71     12.61 o 
  -1   0   1     1032.74     1153.50    116.69 o 
   0   0   1      874.77      822.66    118.63 o 
   1   0   1      656.23      623.66     88.71 o 
   2   0   1      178.76      138.18     17.63 o 
   3   0   1     2033.59     2130.17    274.03 o 
   4   0   1        0.18       -0.82      3.81 o 
   5   0   1        0.81        1.67      0.93 o 
   6   0   1        7.59       18.54      9.50 o 
   7   0   1        7.77        4.19      1.41 o 
  -8   1   1        0.21       -0.35      1.17 o 
  -7   1   1       34.34       26.64      4.34 o 
  -6   1   1      300.37      285.72     40.95 o 
  -5   1   1        2.49        3.17      1.06 o 
  -4   1   1        2.28        2.35      0.82 o 
  -3   1   1      207.23      203.00     28.98 o 
  -2   1   1     1194.59     1032.36    104.49 o 
  -1   1   1     2314.40     2584.45    261.22 o 
   0   1   1      264.20      269.95     27.38 o 
   1   1   1      175.11      157.10     15.93 o 
   2   1   1       24.35       27.46      4.11 o 
   3   1   1       58.26       69.41      8.68 o 
   4   1   1       21.42       26.52      4.11 o 
   5   1   1       46.89       45.69      6.29 o 
   6   1   1       11.03       10.49      2.06 o 
   7   1   1        4.21        4.76      1.39 o 
  -8   2   1        1.63        0.82      1.17 o 
  -7   2   1      156.06      167.09     24.05 o 
  -6   2   1       19.01       17.01      2.93 o 
  -5   2   1        5.81        6.57      1.41 o 
  -4   2   1      148.83      176.92     18.00 o 
  -3   2   1      248.47      241.76     24.47 o 
  -2   2   1      543.50      597.68     60.56 o 
  -1   2   1       48.76       59.28      6.01 o 
   0   2   1      373.62      352.49     35.76 o 
   1   2   1      169.23      152.25     15.47 o 
   2   2   1       80.72      100.28     10.25 o 
   3   2   1      102.76       99.99     13.00 o 
   4   2   1       10.89       13.85      2.35 o 
   5   2   1        4.49        3.12      1.76 o 
   6   2   1        5.13        3.40      1.29 o 
   7   2   1        1.03        0.51      2.87 o 
  -8   3   1       15.91       14.67      2.82 o 
  -7   3   1       15.50       11.97      2.35 o 
  -6   3   1        0.48       -0.70      0.70 o 
  -5   3   1       23.51       24.11      2.61 o 
  -4   3   1      310.01      309.18     31.36 o 
  -3   3   1       23.60       24.93      2.66 o 
  -2   3   1        6.73        7.94      1.03 o 
  -1   3   1       63.56       71.81     10.56 o 
   0   3   1       51.77       69.69      7.05 o 
   1   3   1        0.47        0.41      0.41 o 
   2   3   1       32.74       26.77      2.82 o 
   3   3   1       11.33       14.64      1.66 o 
   4   3   1       15.25       17.60      5.40 o 
   5   3   1       43.78       37.19     16.37 o 
   6   3   1        0.01       -0.94      0.94 o 
  -8   4   1        3.00        2.58      1.29 o 
  -7   4   1        2.28        1.06      0.94 o 
  -6   4   1        0.20       -0.82      0.82 o 
  -5   4   1       24.49       30.07      3.28 o 
  -4   4   1        4.65        4.91      1.11 o 
  -3   4   1       41.12       60.59      6.26 o 
  -2   4   1       57.38       83.96      8.63 o 
  -1   4   1        2.16        2.48      0.65 o 
   0   4   1       49.89       47.53      4.89 o 
   1   4   1       32.13       32.18      3.44 o 
   2   4   1       13.41       16.02      1.78 o 
   3   4   1        9.20        8.70      1.16 o 
   4   4   1        1.09        1.29      0.94 o 
   5   4   1        0.92        0.82      1.06 o 
   6   4   1        0.02       -0.35      1.06 o 
  -8   5   1        0.03        0.23      1.17 o 
  -7   5   1        0.01        0.00      0.94 o 
  -6   5   1        0.01        1.09      0.70 o 
  -5   5   1        0.10       -0.36      0.62 o 
  -4   5   1        0.87        1.84      0.88 o 
  -3   5   1       24.49       31.87      3.40 o 
  -2   5   1      228.47      299.68     43.42 o 
  -1   5   1       59.83       64.19      6.72 o 
   0   5   1       18.77       22.42      5.34 o 
   1   5   1        6.01        9.19      1.41 o 
   2   5   1      581.52      636.87     64.59 o 
   3   5   1        2.56        2.30      0.70 o 
   4   5   1        2.77        6.22      1.53 o 
   5   5   1        6.13       15.96      2.82 o 
  -7   6   1        2.36        3.29      1.29 o 
  -6   6   1        3.98        4.05      1.00 o 
  -5   6   1        0.17        0.18      0.73 o 
  -4   6   1        7.71        7.88      1.18 o 
  -3   6   1        5.90        9.24      1.30 o 
  -2   6   1       34.10       38.25      6.10 o 
  -1   6   1       23.52       31.33      5.05 o 
   0   6   1       23.69       22.29      3.75 o 
   1   6   1       10.20       12.32      2.46 o 
   2   6   1       12.37       10.56      2.11 o 
   3   6   1       15.93       10.56      2.11 o 
  -6   7   1        2.22        2.82      1.29 o 
  -5   7   1       15.37       21.83      3.75 o 
  -4   7   1        4.21        5.28      1.88 o 
  -3   7   1        1.56        2.82      1.53 o 
  -2   7   1        2.58        3.99      1.64 o 
  -1   7   1        0.00        3.52      1.53 o 
   0   7   1       48.62       62.66      9.50 o 
   1   7   1        8.48       10.21      2.23 o 
   2   7   1        4.30        1.53      1.17 o 
   3   7   1        2.40        0.35      1.06 o 
  -5   8   1       20.54       26.17      4.46 o 
  -4   8   1        0.73       -0.94      1.29 o 
  -3   8   1        0.07       -1.17      1.29 o 
  -2   8   1        0.34        0.23      1.29 o 
  -1   8   1        9.88       12.32      2.70 o 
   0   8   1       24.46       14.32      2.93 o 
   1   8   1        3.30        4.22      1.64 o 
   1  -9   2        3.34        3.52      1.76 o 
   2  -9   2        0.87        0.82      1.41 o 
  -2  -8   2        1.72        2.87      1.49 o 
  -1  -8   2       24.99       13.61      2.70 o 
   0  -8   2        4.83        3.40      1.41 o 
   1  -8   2        0.15        2.82      1.41 o 
   2  -8   2        0.49        1.41      1.29 o 
   3  -8   2       20.01       15.37      2.93 o 
   4  -8   2        1.80        3.64      1.53 o 
  -4  -7   2       11.16        9.04      2.11 o 
  -3  -7   2        3.58        6.57      1.76 o 
  -2  -7   2        0.92        2.11      1.29 o 
  -1  -7   2        9.70        6.34      1.76 o 
   0  -7   2        2.73        2.70      1.29 o 
   1  -7   2       12.61       11.26      2.35 o 
   2  -7   2        2.95        2.93      1.29 o 
   3  -7   2        0.05        1.41      1.17 o 
   4  -7   2        1.40        0.70      1.29 o 
   5  -7   2        6.28        7.85      1.93 o 
  -5  -6   2        1.85        0.35      5.63 o 
  -4  -6   2       18.63       14.08      2.58 o 
  -3  -6   2        0.03        0.70      0.94 o 
  -2  -6   2       19.47       19.13      3.29 o 
  -1  -6   2        5.44        7.51      1.70 o 
   0  -6   2       23.23       20.29      8.33 o 
   1  -6   2       13.00        9.27      1.99 o 
   2  -6   2        0.02       -0.41      0.93 o 
   3  -6   2        0.78       -0.55      1.04 o 
   4  -6   2       14.16       12.88      5.22 o 
   5  -6   2       28.23       27.34      4.34 o 
  -5  -5   2       28.07       37.67     13.96 o 
  -4  -5   2        6.21        7.74      1.64 o 
  -3  -5   2       40.44       49.90     16.66 o 
  -2  -5   2       80.25       73.92     10.91 o 
  -1  -5   2        0.38       -0.44      0.70 o 
   0  -5   2        4.01       14.08      7.51 o 
   1  -5   2       63.20       64.04      8.46 o 
   2  -5   2        2.32        2.34      1.04 o 
   3  -5   2       13.09       12.73      5.43 o 
   4  -5   2        3.25        3.45      0.78 o 
   5  -5   2        0.82        0.23      0.82 o 
   6  -5   2        1.87        1.88      1.06 o 
   7  -5   2        1.18        0.71      5.22 o 
  -7  -4   2        2.94        1.88      1.29 o 
  -6  -4   2        1.55       -0.23      1.06 o 
  -5  -4   2        0.75       -0.70      0.70 o 
  -4  -4   2        0.31        0.93      1.30 o 
  -3  -4   2       15.90       18.70      2.07 o 
  -2  -4   2      306.22      345.82     44.88 o 
  -1  -4   2      105.26      119.86     15.59 o 
   0  -4   2        2.32        1.90      1.41 o 
   1  -4   2        1.42        2.33      0.93 o 
   2  -4   2     1142.68     1132.37    108.52 o 
   3  -4   2       75.65       69.46      7.13 o 
   4  -4   2        3.03        5.21      1.34 o 
   5  -4   2        5.35        4.11      1.17 o 
   6  -4   2        0.08       -0.70      0.82 o 
   7  -4   2       30.71       34.07      4.98 o 
  -7  -3   2       10.20       13.85      2.70 o 
  -6  -3   2       10.01        8.21      1.76 o 
  -5  -3   2        2.01        3.01      1.23 o 
  -4  -3   2        0.60       -0.23      1.06 o 
  -3  -3   2       15.05       18.01      2.70 o 
  -2  -3   2      702.40      731.45     70.16 o 
  -1  -3   2      240.42      223.12     29.16 o 
   0  -3   2      215.48      214.44     27.91 o 
   1  -3   2       82.57       85.65      8.24 o 
   2  -3   2      187.94      167.38     21.24 o 
   3  -3   2       79.63       72.41      6.96 o 
   4  -3   2        8.85       10.49      1.83 o 
   5  -3   2        4.46        3.84      3.29 o 
   6  -3   2        1.33        0.12      0.82 o 
   7  -3   2        0.00       -0.94      0.94 o 
  -8  -2   2        3.99        6.22      1.88 o 
  -7  -2   2        0.15       -1.05      1.05 o 
  -6  -2   2        0.24        1.53      1.05 o 
  -5  -2   2        0.67       -0.82      0.82 o 
  -4  -2   2        0.35        0.59      0.41 o 
  -3  -2   2      106.27      112.65     14.26 o 
  -2  -2   2       79.25       83.02      8.46 o 
  -1  -2   2      389.40      346.83     33.02 o 
   0  -2   2     2115.28     2008.46    203.26 o 
   1  -2   2      323.19      287.90     27.69 o 
   2  -2   2      358.46      319.93     30.56 o 
   3  -2   2       20.95       19.08      5.28 o 
   4  -2   2      340.51      296.75     38.43 o 
   5  -2   2        0.44       -0.75      2.52 o 
   6  -2   2        5.10       14.78      9.15 o 
   7  -2   2        0.21       -0.82      0.82 o 
  -8  -1   2        0.01       -2.58      2.58 o 
  -7  -1   2        7.06        9.74      2.11 o 
  -6  -1   2       18.03       19.01      3.17 o 
  -5  -1   2      348.05      354.64     45.73 o 
  -4  -1   2        0.08        0.40      0.53 o 
  -3  -1   2        0.09        0.10      0.29 o 
  -2  -1   2      158.28      170.15     17.30 o 
  -1  -1   2      697.10      595.23     60.27 o 
   0  -1   2     4904.82     4074.67    412.38 o 
   1  -1   2       19.17       21.89      2.32 o 
   2  -1   2        0.38       -0.47      0.47 o 
   3  -1   2        7.84        8.55      1.47 o 
   4  -1   2      115.29      117.33     15.21 o 
   5  -1   2       31.37       30.64      4.39 o 
   6  -1   2        9.31        7.04      1.64 o 
   7  -1   2        1.83        2.46      1.17 o 
  -8   0   2       18.60       19.60      3.52 o 
  -7   0   2        2.05        1.64      1.17 o 
  -6   0   2      366.27      389.45     55.62 o 
  -5   0   2       31.44       28.75      4.46 o 
  -4   0   2       29.89       29.00      3.03 o 
  -3   0   2      169.22      151.90     15.43 o 
  -2   0   2      412.79      410.71     41.61 o 
  -1   0   2        1.29        0.99      0.70 o 
   0   0   2        1.01        0.74      0.37 o 
   1   0   2      214.81      177.06     18.00 o 
   2   0   2       59.67       66.77      9.62 o 
   3   0   2       41.41       42.83      6.34 o 
   4   0   2       88.11       80.50     10.25 o 
   5   0   2        1.23        3.29      1.17 o 
   6   0   2        4.75        2.35      1.17 o 
   7   0   2        3.63        2.70      1.17 o 
  -8   1   2        0.60        1.17      1.29 o 
  -7   1   2      113.71      121.45     17.60 o 
  -6   1   2       32.14       32.97      5.16 o 
  -5   1   2       48.63       45.53      6.69 o 
  -4   1   2        0.66        0.48      0.94 o 
  -3   1   2      887.25      935.48     94.75 o 
  -2   1   2       92.13       81.34      8.34 o 
  -1   1   2      212.22      196.66     28.40 o 
   0   1   2      246.32      250.00     25.39 o 
   1   1   2        6.36        2.37      1.06 o 
   2   1   2        0.12        0.40      0.47 o 
   3   1   2       71.17       56.44      8.21 o 
   4   1   2        6.32        7.66      2.11 o 
   5   1   2       26.82       23.94      3.87 o 
   6   1   2       43.13       32.62      5.16 o 
   7   1   2        0.66       -0.01      3.81 o 
  -8   2   2        9.60        6.57      1.76 o 
  -7   2   2       11.16        9.74      2.11 o 
  -6   2   2       39.65       36.49      5.51 o 
  -5   2   2        0.00        0.66      0.45 o 
  -4   2   2      236.76      222.80     22.61 o 
  -3   2   2       96.22      107.39     10.99 o 
  -2   2   2      323.72      383.70     55.38 o 
  -1   2   2      322.36      297.93     30.16 o 
   0   2   2       20.44       20.58      2.23 o 
   1   2   2        8.96        9.09      1.08 o 
   2   2   2       77.90       67.72      6.97 o 
   3   2   2        0.32       -0.23      0.70 o 
   4   2   2       11.31        7.04      1.53 o 
   5   2   2        0.08       -0.23      0.94 o 
   6   2   2        0.29       -0.27      3.70 o 
  -8   3   2        9.70        7.51      1.76 o 
  -7   3   2        0.43        0.59      0.94 o 
  -6   3   2       11.04       11.21      1.53 o 
  -5   3   2       20.16       24.10      2.66 o 
  -4   3   2        2.69        0.76      0.70 o 
  -3   3   2        1.14        0.49      0.53 o 
  -2   3   2       69.01       68.24      7.01 o 
  -1   3   2      673.34      701.09     71.02 o 
   0   3   2       54.46       68.67      7.09 o 
   1   3   2        7.24        7.34      1.00 o 
   2   3   2        0.38        0.22      0.53 o 
   3   3   2      470.05      474.68     48.16 o 
   4   3   2       38.54       34.97      5.28 o 
   5   3   2       13.65       15.37      2.82 o 
   6   3   2        3.34        7.74      1.88 o 
  -8   4   2        1.42        2.46      1.29 o 
  -7   4   2       16.47       22.18      3.64 o 
  -6   4   2        6.18        6.71      1.07 o 
  -5   4   2       28.78       30.16      3.32 o 
  -4   4   2       16.95       23.96      2.66 o 
  -3   4   2        5.54        5.93      0.87 o 
  -2   4   2        1.73        2.02      0.65 o 
  -1   4   2      482.20      533.38     54.09 o 
   0   4   2       67.78       64.33      6.64 o 
   1   4   2      129.58      131.92     13.48 o 
   2   4   2       69.68       73.68      7.63 o 
   3   4   2        9.93       13.76      1.66 o 
   4   4   2       31.65       33.79      5.16 o 
   5   4   2       10.81       12.44      2.35 o 
  -8   5   2        2.84        2.35      1.41 o 
  -7   5   2        0.29        1.88      1.29 o 
  -6   5   2        0.24        0.27      0.70 o 
  -5   5   2        1.01        1.40      1.11 o 
  -4   5   2        1.08       -0.30      0.82 o 
  -3   5   2        0.07        0.63      0.65 o 
  -2   5   2       45.51       54.68      8.21 o 
  -1   5   2       34.45       37.68      4.02 o 
   0   5   2       11.45       10.86      1.94 o 
   1   5   2      193.77      200.28     20.41 o 
   2   5   2       22.79       23.13      2.61 o 
   3   5   2        8.96       10.59      1.37 o 
   4   5   2        6.97        7.39      1.64 o 
  -7   6   2        1.01        4.93      1.41 o 
  -6   6   2        2.03        2.82      0.91 o 
  -5   6   2        8.00       13.94      1.74 o 
  -4   6   2       81.87      132.33     13.56 o 
  -3   6   2        0.64       -0.82      0.82 o 
  -2   6   2        1.48        2.38      0.88 o 
  -1   6   2        3.14        5.19      1.41 o 
   0   6   2       25.37       22.20      2.52 o 
   2   6   2        4.66        4.11      1.41 o 
  -6   7   2        8.21        7.63      1.88 o 
  -5   7   2       41.87       60.19      9.04 o 
  -4   7   2        0.11        1.29      1.41 o 
  -3   7   2        0.14        1.17      1.29 o 
  -2   7   2        0.54        0.47      1.17 o 
  -1   7   2        6.28        7.04      1.76 o 
   0   7   2        1.09       -0.23      1.06 o 
   1   7   2        8.13        8.80      1.99 o 
   2   7   2        2.89        1.64      1.29 o 
  -4   8   2        1.79        1.41      1.41 o 
  -3   8   2        0.10       -0.23      1.53 o 
  -2   8   2       27.54       24.17      4.22 o 
  -1   8   2        1.21        2.11      1.53 o 
   0   8   2        0.01        1.06      1.41 o 
  -2  -8   3        0.33        0.70      1.17 o 
  -1  -8   3        0.67        0.95      1.15 o 
   0  -8   3        0.00       -0.59      0.94 o 
   1  -8   3        1.55        0.00      1.29 o 
   2  -8   3        0.75        3.67      3.05 o 
   3  -8   3        1.07        1.41      1.41 o 
   4  -8   3        0.30        0.00      1.41 o 
  -4  -7   3        7.23       14.32      8.45 o 
  -3  -7   3        0.13       -0.70      1.06 o 
  -2  -7   3        0.62        2.97      1.26 o 
  -1  -7   3        6.87        7.48      2.29 o 
   0  -7   3        2.42        1.82      1.06 o 
   1  -7   3        1.30        0.53      1.04 o 
   2  -7   3       11.31        7.98      1.88 o 
   3  -7   3        0.08        1.94      1.27 o 
   4  -7   3        1.98        0.73      1.15 o 
  -5  -6   3        4.91        5.75      1.53 o 
  -4  -6   3        5.76        3.52      1.29 o 
  -3  -6   3        8.50        7.63      1.76 o 
  -2  -6   3        0.41        1.53      1.17 o 
  -1  -6   3       59.71       77.09     23.47 o 
   0  -6   3        0.86        0.23      0.94 o 
   1  -6   3        5.35        3.87      1.29 o 
   2  -6   3        0.00       -0.12      0.94 o 
   3  -6   3       64.86       62.99      8.69 o 
   4  -6   3       19.49       19.04      3.13 o 
   6  -6   3        0.08       -5.40      8.21 o 
  -5  -5   3        8.75        5.40      1.41 o 
  -4  -5   3        0.27       -0.82      0.82 o 
  -3  -5   3        4.67        9.80      6.39 o 
  -2  -5   3        1.30        1.88      1.06 o 
  -1  -5   3      194.89      195.13     57.73 o 
   0  -5   3        9.10       29.45     11.62 o 
   1  -5   3       27.22       38.31     20.06 o 
   2  -5   3        6.74       25.58     10.91 o 
   3  -5   3       25.66       23.11      9.57 o 
   4  -5   3        1.05        0.82      0.53 o 
   5  -5   3        0.22        1.06      0.82 o 
   6  -5   3        0.17        0.12      0.82 o 
  -7  -4   3        1.06        4.46      1.53 o 
  -6  -4   3        0.29       -0.26      0.93 o 
  -5  -4   3        4.43        4.62      0.82 o 
  -4  -4   3       13.80       13.56      1.65 o 
  -3  -4   3        6.03       11.27      3.79 o 
  -2  -4   3      153.12      152.19     22.18 o 
  -1  -4   3        2.05        2.78      2.11 o 
   0  -4   3       64.10       57.23      7.60 o 
   1  -4   3      585.72      564.85     73.84 o 
   2  -4   3       22.57       19.67      5.85 o 
   3  -4   3       33.78       33.01      4.82 o 
   4  -4   3        1.59        1.01      0.71 o 
   5  -4   3       23.62       16.23      5.63 o 
   6  -4   3        2.15        2.58      0.94 o 
   7  -4   3        3.28        0.70      0.94 o 
  -7  -3   3        1.21        3.05      1.41 o 
  -6  -3   3       10.18       13.83      5.34 o 
  -5  -3   3        0.00       -1.47      1.47 o 
  -4  -3   3       64.86       64.92      6.68 o 
  -3  -3   3       52.73       56.86      5.54 o 
  -2  -3   3        0.04       -0.40      1.21 o 
  -1  -3   3        7.72        6.92      1.29 o 
   0  -3   3       25.48       20.45      2.07 o 
   1  -3   3     1861.81     1728.90    175.01 o 
   2  -3   3       16.93       15.85      1.70 o 
   3  -3   3        9.85        9.51      1.83 o 
   4  -3   3        9.98       14.81      3.87 o 
   5  -3   3       58.91       58.20      8.57 o 
   6  -3   3        3.00        3.05      1.06 o 
   7  -3   3        1.20        0.58      3.99 o 
  -8  -2   3        0.40       -1.06      1.06 o 
  -7  -2   3       11.01       16.08      2.82 o 
  -6  -2   3        0.49        1.64      1.06 o 
  -5  -2   3      315.56      350.27     35.55 o 
  -4  -2   3        0.14       -0.12      0.33 o 
  -3  -2   3      128.00      119.87     12.20 o 
  -2  -2   3        2.79        3.82      0.58 o 
  -1  -2   3       45.99       45.11      4.60 o 
   0  -2   3      240.44      228.86     23.23 o 
   1  -2   3       20.25       20.51      2.20 o 
   2  -2   3       17.23       15.97      1.74 o 
   3  -2   3      137.07      117.48     14.90 o 
   4  -2   3       11.33       13.00      2.16 o 
   5  -2   3       16.25       16.28      5.98 o 
   6  -2   3        0.11       -0.82      0.82 o 
   7  -2   3        3.73        3.00      3.17 o 
  -8  -1   3        9.04        9.86      2.23 o 
  -7  -1   3        2.75        1.17      1.06 o 
  -6  -1   3      363.02      386.16     55.15 o 
  -5  -1   3       37.96       37.43      3.90 o 
  -4  -1   3      115.10      111.71     11.41 o 
  -3  -1   3      179.60      167.38     17.01 o 
  -2  -1   3      539.92      576.37     58.41 o 
  -1  -1   3        1.29        2.07      0.41 o 
   0  -1   3      322.99      295.47     29.99 o 
   1  -1   3        8.91        8.73      1.03 o 
   2  -1   3       13.05        9.81      1.15 o 
   3  -1   3       17.37       16.43      2.58 o 
   4  -1   3        4.18        3.76      2.23 o 
   5  -1   3        0.05       -0.68      1.11 o 
   6  -1   3       11.39       10.95      2.82 o 
   7  -1   3       11.81       11.97      2.46 o 
  -8   0   3        1.74        1.17      1.29 o 
  -7   0   3       51.51       43.77      6.69 o 
  -6   0   3       21.16       17.13      2.93 o 
  -5   0   3      125.11      114.54     11.74 o 
  -4   0   3        6.68        4.16      0.62 o 
  -3   0   3      410.96      397.32     40.24 o 
  -2   0   3       76.68       84.00      8.59 o 
  -1   0   3      510.02      479.38     48.58 o 
   0   0   3      148.95      142.63     14.48 o 
   1   0   3       10.27       10.44      1.20 o 
   2   0   3      131.58      133.94     13.65 o 
   3   0   3       41.45       40.48      5.98 o 
   4   0   3        3.34        1.29      0.82 o 
   5   0   3       39.76       43.18      6.57 o 
   6   0   3        2.21        1.64      1.17 o 
  -8   1   3       19.75       20.06      3.52 o 
  -7   1   3      114.66      101.97     14.90 o 
  -6   1   3        0.03       -0.82      0.82 o 
  -5   1   3       69.48       60.00      6.14 o 
  -4   1   3      401.81      415.66     42.10 o 
  -3   1   3       19.71       19.95      2.16 o 
  -2   1   3       65.46       59.18      6.10 o 
  -1   1   3        2.58        3.09      0.58 o 
   0   1   3      574.35      580.85     58.86 o 
   1   1   3        0.95        2.97      0.56 o 
   2   1   3      157.22      156.00     15.93 o 
   3   1   3        1.23        0.94      0.82 o 
   4   1   3      125.70      119.22     17.25 o 
   5   1   3       61.94       55.15      8.21 o 
   6   1   3        6.62        5.05      1.53 o 
  -8   2   3        9.46       12.20      2.46 o 
  -7   2   3        1.24        1.41      1.17 o 
  -6   2   3       48.21       42.42      4.52 o 
  -5   2   3        0.06       -0.39      0.47 o 
  -4   2   3       68.63       82.37      8.42 o 
  -3   2   3      192.19      184.62     18.79 o 
  -2   2   3        6.25        6.81      0.91 o 
  -1   2   3        0.69        1.54      0.70 o 
   0   2   3     1293.26     1340.89    135.81 o 
   1   2   3       79.51       77.04      7.92 o 
   2   2   3      131.90      130.85     13.40 o 
   3   2   3       76.93       72.87     10.68 o 
   4   2   3        0.12        0.00      0.82 o 
   5   2   3        8.95        7.63      1.64 o 
   6   2   3        6.68        9.74      2.11 o 
  -8   3   3        1.97       -0.12      1.17 o 
  -7   3   3        1.29        1.17      1.06 o 
  -6   3   3       20.97       23.70      2.70 o 
  -5   3   3        0.51       -0.45      0.53 o 
  -4   3   3        0.65        0.53      0.82 o 
  -3   3   3      245.00      224.77     22.86 o 
  -2   3   3        2.20        1.61      0.53 o 
  -1   3   3      175.85      190.73     19.41 o 
   0   3   3       82.15       73.29      7.59 o 
   1   3   3        5.70        4.08      0.75 o 
   2   3   3      264.84      277.65     28.21 o 
   3   3   3       12.14       18.22      4.22 o 
   4   3   3        0.99        2.35      1.06 o 
   5   3   3        7.83        8.21      1.76 o 
  -8   4   3        0.27        1.06      1.17 o 
  -7   4   3        6.29        5.40      1.64 o 
  -6   4   3        4.47        5.61      1.23 o 
  -5   4   3        8.34        7.38      1.20 o 
  -4   4   3       23.38       21.91      3.23 o 
  -3   4   3      115.71      119.24     12.20 o 
  -2   4   3       20.93       27.39      3.58 o 
  -1   4   3       55.46       47.17      4.98 o 
   0   4   3        0.11       -0.53      0.53 o 
   1   4   3       14.46       13.30      1.66 o 
   2   4   3      643.40      693.30     70.27 o 
   3   4   3        0.47        0.47      0.94 o 
   4   4   3        0.45        0.59      0.82 o 
  -8   5   3       24.17       25.70      4.34 o 
  -7   5   3        4.64        4.22      1.41 o 
  -6   5   3        5.13        6.35      1.23 o 
  -5   5   3       16.40       16.97      2.03 o 
  -4   5   3       53.99       64.66      6.76 o 
  -3   5   3        1.90        0.12      0.75 o 
  -2   5   3        0.46        0.79      0.70 o 
  -1   5   3       51.38       56.55      5.97 o 
   0   5   3        5.20        5.74      1.03 o 
   1   5   3        2.15        1.77      1.47 o 
   2   5   3       18.72       22.16      2.53 o 
   3   5   3        0.23       -0.12      0.94 o 
   4   5   3        1.61        3.40      1.17 o 
  -7   6   3        0.05        0.08      0.82 o 
  -6   6   3        5.41        5.42      1.58 o 
  -5   6   3       89.22      114.11     11.78 o 
  -4   6   3       35.55       42.89      4.60 o 
  -3   6   3       19.78       22.53      3.64 o 
  -2   6   3        0.55        0.19      0.70 o 
  -1   6   3       66.62       60.73      6.30 o 
   0   6   3        0.00       -0.28      1.23 o 
   1   6   3        0.07        0.88      0.75 o 
   2   6   3        0.76        1.49      0.70 o 
  -6   7   3       18.51       25.81      4.34 o 
  -5   7   3        9.05       11.03      2.35 o 
  -4   7   3        0.54        3.17      1.41 o 
  -3   7   3        1.01        4.81      1.64 o 
  -2   7   3        5.24        3.99      1.41 o 
  -1   7   3        0.86       -0.70      1.06 o 
   0   7   3        0.00       -0.94      0.94 o 
   1   7   3        4.52        7.04      1.88 o 
  -3   8   3        4.90        9.74      2.46 o 
  -2   8   3        3.66        6.10      1.99 o 
  -2  -8   4        3.64        1.53      1.29 o 
  -1  -8   4        0.02        0.23      1.06 o 
   0  -8   4        9.10        6.81      1.76 o 
   1  -8   4        0.02        1.64      1.29 o 
   2  -8   4        0.53       -0.94      1.17 o 
   3  -8   4        0.18        0.59      1.29 o 
  -4  -7   4        4.44        5.75      3.46 o 
  -3  -7   4        0.65        3.81      1.38 o 
  -2  -7   4        2.41        5.11      1.49 o 
  -1  -7   4        0.40        0.72      1.04 o 
   0  -7   4       18.54       42.12     15.61 o 
   1  -7   4        0.04       -1.47      3.52 o 
   2  -7   4        1.30       -0.23      1.06 o 
   3  -7   4        0.04        1.41      1.17 o 
   4  -7   4        1.17        1.37      3.52 o 
  -5  -6   4        0.00        1.11      3.23 o 
  -4  -6   4        0.69        1.01      3.75 o 
  -3  -6   4        2.63        1.29      1.06 o 
  -2  -6   4        3.98        5.28      1.53 o 
  -1  -6   4       33.93       75.57     24.64 o 
   0  -6   4        0.86       -0.93      0.93 o 
   1  -6   4        2.44        1.75      1.05 o 
   2  -6   4       75.73       88.94     27.22 o 
   3  -6   4        1.03        1.41      1.06 o 
   4  -6   4        2.06        1.02      1.05 o 
   5  -6   4        0.07       -2.46      9.27 o 
  -5  -5   4        2.81        4.93      1.41 o 
  -4  -5   4        3.53        2.11      1.17 o 
  -3  -5   4        0.09       -0.23      0.94 o 
  -2  -5   4       95.00      105.14     15.37 o 
  -1  -5   4        0.46        0.23      0.82 o 
   0  -5   4       19.31       22.49     10.97 o 
   1  -5   4        3.50        3.87      1.29 o 
   2  -5   4      367.14      381.00    112.29 o 
   3  -5   4        9.03        9.21      1.24 o 
   4  -5   4        1.57        0.39      0.60 o 
   5  -5   4        1.35        1.54      2.29 o 
   6  -5   4       10.34       10.86      2.07 o 
  -7  -4   4        0.22        1.88      1.29 o 
  -6  -4   4        0.14        1.41      0.94 o 
  -5  -4   4        7.40        9.65      1.29 o 
  -4  -4   4      123.66      134.68     13.06 o 
  -3  -4   4       17.73       18.88      2.00 o 
  -2  -4   4       36.09       30.27      4.69 o 
  -1  -4   4        4.85        2.70      0.94 o 
   0  -4   4        0.64        0.23      0.70 o 
   1  -4   4       87.08       83.64      8.16 o 
   2  -4   4       17.00       15.42      1.88 o 
   3  -4   4        0.01        0.15      1.31 o 
   4  -4   4       21.52       19.60      3.17 o 
   5  -4   4        2.96        2.66      1.05 o 
   6  -4   4        1.58        1.53      0.94 o 
  -7  -3   4        7.64       10.09      2.11 o 
  -6  -3   4        1.55        2.82      1.17 o 
  -5  -3   4      353.86      395.20     56.32 o 
  -4  -3   4       11.17       14.24      1.88 o 
  -3  -3   4       12.94       14.70      1.88 o 
  -2  -3   4      162.85      151.07     15.39 o 
  -1  -3   4       47.17       48.00      4.94 o 
   0  -3   4      165.35      162.46     16.55 o 
   1  -3   4       33.46       31.11      3.28 o 
   2  -3   4       21.07       22.65      2.49 o 
   3  -3   4        0.13        0.65      1.31 o 
   4  -3   4       26.99       26.99      4.22 o 
   5  -3   4        1.33        1.53      1.06 o 
   6  -3   4        0.99        1.39      3.17 o 
  -8  -2   4        8.80       13.02      2.58 o 
  -7  -2   4        2.11        4.11      1.41 o 
  -6  -2   4       62.08       65.12      6.72 o 
  -5  -2   4       23.77       24.64      2.70 o 
  -4  -2   4       49.40       46.88      4.90 o 
  -3  -2   4       46.31       48.98      5.10 o 
  -2  -2   4      165.48      159.59     16.22 o 
  -1  -2   4        1.25        1.63      0.45 o 
   0  -2   4       94.42       80.96      8.30 o 
   1  -2   4        6.54        7.11      0.91 o 
   2  -2   4        2.43        2.88      0.62 o 
   3  -2   4       56.15       56.21      8.21 o 
   4  -2   4       17.55       19.60      3.17 o 
   5  -2   4        1.48        3.06      1.16 o 
   6  -2   4       12.68       12.91      2.46 o 
  -8  -1   4        1.27        1.17      1.29 o 
  -7  -1   4       12.55       18.19      3.17 o 
  -6  -1   4      406.55      415.49     42.23 o 
  -5  -1   4       15.77       17.28      2.11 o 
  -4  -1   4       78.89       75.10      7.76 o 
  -3  -1   4      904.28      958.82     97.07 o 
  -2  -1   4      138.79      139.44     14.19 o 
  -1  -1   4       72.93       62.81      6.47 o 
   0  -1   4      116.59      110.36     11.28 o 
   1  -1   4      103.32      110.04     11.24 o 
   2  -1   4        0.18       -0.28      0.65 o 
   3  -1   4      109.65       96.45     13.96 o 
   4  -1   4        1.29        0.82      0.82 o 
   5  -1   4       16.61       16.31      2.82 o 
   6  -1   4       30.16       28.98      4.69 o 
  -8   0   4        1.69        3.29      1.41 o 
  -7   0   4       35.36       38.72      5.98 o 
  -6   0   4        1.52        1.15      1.06 o 
  -5   0   4       56.73       49.46      5.06 o 
  -4   0   4       12.48       14.12      1.62 o 
  -3   0   4       77.34       99.97     10.20 o 
  -2   0   4      178.54      172.71     17.55 o 
  -1   0   4        0.09        0.76      0.41 o 
   0   0   4        2.16        2.93      0.62 o 
   1   0   4      543.87      568.43     57.62 o 
   2   0   4       43.28       40.63      4.27 o 
   3   0   4       22.92       22.76      3.64 o 
   4   0   4        9.82        8.57      1.76 o 
   5   0   4        2.71        2.11      1.06 o 
   6   0   4        0.06       -0.47      1.06 o 
  -8   1   4       21.27       23.00      3.99 o 
  -7   1   4        0.15       -0.94      0.94 o 
  -6   1   4        2.25        3.11      0.67 o 
  -5   1   4       93.22       94.22      9.67 o 
  -4   1   4       33.02       36.53      3.82 o 
  -3   1   4        3.99        7.20      0.95 o 
  -2   1   4      652.14      600.26     60.81 o 
  -1   1   4       41.63       37.27      3.90 o 
   0   1   4      107.47      120.09     12.28 o 
   1   1   4       26.84       27.07      2.90 o 
   2   1   4        9.02        8.46      1.12 o 
   3   1   4      118.81      129.66     18.77 o 
   4   1   4        1.16        1.06      0.94 o 
   5   1   4        1.05        0.12      0.82 o 
  -8   2   4        0.22       -1.06      1.06 o 
  -7   2   4        0.08        1.64      1.06 o 
  -6   2   4        2.36        2.81      0.88 o 
  -5   2   4        5.46        6.17      1.82 o 
  -4   2   4        0.24        0.28      0.45 o 
  -3   2   4       37.11       36.21      3.82 o 
  -2   2   4        8.25        8.58      1.41 o 
  -1   2   4      322.00      329.40     33.43 o 
   0   2   4      153.14      154.31     15.76 o 
   1   2   4       24.51       25.82      2.82 o 
   2   2   4        0.91       -0.49      0.56 o 
   3   2   4      650.74      714.24    101.85 o 
   4   2   4        0.05        0.12      0.82 o 
   5   2   4        0.85       -0.47      0.94 o 
  -8   3   4        0.06       -1.06      1.06 o 
  -7   3   4       56.25       52.98      5.60 o 
  -6   3   4       37.34       31.03      3.44 o 
  -5   3   4        0.48        0.95      0.65 o 
  -4   3   4        8.12        5.56      0.95 o 
  -3   3   4       12.99       12.88      1.58 o 
  -2   3   4       48.64       49.76      5.19 o 
  -1   3   4        0.38        0.20      0.62 o 
   0   3   4      176.46      186.03     18.96 o 
   1   3   4        6.40        7.40      1.12 o 
   2   3   4       10.61       10.97      2.99 o 
   3   3   4        9.40       12.32      2.35 o 
   4   3   4        4.40        3.64      1.29 o 
  -8   4   4        5.38        4.58      1.53 o 
  -7   4   4       23.45       25.02      2.86 o 
  -6   4   4        0.19       -0.70      0.70 o 
  -5   4   4       18.96       19.56      2.32 o 
  -4   4   4      235.08      251.95     25.64 o 
  -3   4   4       51.65       43.76      4.60 o 
  -2   4   4       24.87       21.39      2.45 o 
  -1   4   4        5.37        5.37      1.88 o 
   0   4   4       40.71       37.00      3.98 o 
   1   4   4       42.50       41.31      4.44 o 
   2   4   4        0.08        0.35      0.58 o 
   3   4   4        1.25       -0.23      0.94 o 
   4   4   4        2.40        3.17      1.29 o 
  -7   5   4        1.40        1.53      1.11 o 
  -6   5   4        0.02        0.40      0.82 o 
  -5   5   4       79.33       83.03      8.63 o 
  -4   5   4       46.35       46.23      4.89 o 
  -3   5   4        0.00        0.13      0.76 o 
  -2   5   4        0.11       -0.62      0.62 o 
  -1   5   4        1.75        1.29      0.75 o 
   0   5   4       12.42       13.61      1.74 o 
   1   5   4        0.24       -0.59      0.82 o 
   2   5   4       11.88       15.62      2.17 o 
   3   5   4        0.35        0.59      1.17 o 
  -7   6   4        1.50        3.65      0.91 o 
  -6   6   4        1.44        0.29      1.23 o 
  -5   6   4       72.33       81.50      8.50 o 
  -4   6   4        5.66        4.01      1.17 o 
  -3   6   4        0.06        0.12      0.75 o 
  -2   6   4       36.98       41.42      6.45 o 
  -1   6   4       19.11       18.73      4.93 o 
   0   6   4       11.99       15.25      1.95 o 
   1   6   4        0.33        1.54      0.78 o 
  -5   7   4        0.03        0.23      1.29 o 
  -4   7   4        1.79        4.46      1.64 o 
  -3   7   4        4.02        5.98      1.76 o 
  -2   7   4       10.65       13.14      2.70 o 
  -1   7   4        0.41        1.99      1.29 o 
   0   7   4        1.32        1.06      1.17 o 
  -2  -8   5        0.04       -0.23      1.06 o 
  -1  -8   5        1.26       -0.23      0.94 o 
   0  -8   5        4.72        4.90      4.46 o 
   1  -8   5        0.35        0.85      1.16 o 
   2  -8   5        0.00       -0.94      1.17 o 
  -4  -7   5        1.33       -0.35      1.06 o 
  -3  -7   5        2.62       -0.12      1.06 o 
  -2  -7   5        2.00       -0.35      2.11 o 
   0  -7   5        0.13        0.93      2.41 o 
   1  -7   5        1.83        1.35      1.05 o 
   2  -7   5        2.43        1.41      1.16 o 
   4  -7   5        0.34        0.23      1.17 o 
  -5  -6   5        3.71        2.70      1.29 o 
  -4  -6   5        5.41        4.34      1.53 o 
  -3  -6   5       31.59       31.45      5.05 o 
  -2  -6   5       11.98        9.74      2.11 o 
  -1  -6   5        0.47       -0.12      0.94 o 
   0  -6   5        0.21        0.12      0.94 o 
   1  -6   5        1.62        0.23      1.06 o 
   2  -6   5        8.95        9.04      1.99 o 
   3  -6   5        6.25        5.06      3.46 o 
   4  -6   5        0.02        2.70      8.92 o 
  -6  -5   5        3.89        4.34      1.53 o 
  -5  -5   5        0.06        0.82      1.17 o 
  -4  -5   5      101.72      123.56     18.19 o 
  -3  -5   5        0.00        0.23      0.94 o 
  -2  -5   5        4.39        4.11      1.17 o 
  -1  -5   5       19.40       15.96      2.70 o 
   0  -5   5        0.16        1.41      0.94 o 
   1  -5   5      128.44      115.34     16.90 o 
   2  -5   5        0.91        1.17      0.94 o 
   3  -5   5       10.32       13.02      2.35 o 
   4  -5   5        0.72       -0.42      2.29 o 
   5  -5   5       10.30       10.56      1.99 o 
  -6  -4   5        0.09        1.23      0.75 o 
  -5  -4   5       18.37       17.12      2.03 o 
  -4  -4   5       14.55       14.67      2.46 o 
  -3  -4   5        3.42        4.16      0.88 o 
  -2  -4   5       33.33       35.24      3.77 o 
  -1  -4   5       23.04       22.79      2.53 o 
   0  -4   5       17.88       20.05      2.24 o 
   1  -4   5        4.31        4.47      0.78 o 
   2  -4   5        1.60        1.09      0.62 o 
   3  -4   5        3.19        3.53      0.76 o 
   4  -4   5        4.41        5.40      1.29 o 
   5  -4   5        9.33        8.33      1.76 o 
  -7  -3   5        6.85       10.33      2.23 o 
  -6  -3   5        0.13        1.18      2.11 o 
  -5  -3   5      434.93      488.25     49.53 o 
  -4  -3   5       33.38       35.11      3.77 o 
  -3  -3   5       18.85       19.93      4.63 o 
  -2  -3   5      336.16      343.45     34.85 o 
  -1  -3   5       71.29       80.96      8.30 o 
   0  -3   5        8.71        8.56      1.12 o 
   1  -3   5       26.66       27.08      2.94 o 
   2  -3   5       16.08       17.66      1.99 o 
   3  -3   5        2.78        1.99      0.94 o 
   4  -3   5       14.90       18.54      3.05 o 
   5  -3   5        2.92        2.70      1.17 o 
  -8  -2   5       11.20       13.96      2.82 o 
  -7  -2   5        4.84        4.93      1.53 o 
  -6  -2   5       77.84       95.48      9.83 o 
  -5  -2   5        3.18        3.00      1.64 o 
  -4  -2   5       13.95       14.02      1.66 o 
  -3  -2   5        3.47        4.39      1.23 o 
  -2  -2   5       70.23       74.30      7.63 o 
  -1  -2   5        9.83       10.99      1.33 o 
   0  -2   5       10.84       12.21      1.49 o 
   1  -2   5        0.01       -0.17      0.76 o 
   2  -2   5       32.14       28.95      3.07 o 
   3  -2   5        4.14        2.21      1.35 o 
   4  -2   5        1.46        0.59      0.94 o 
   5  -2   5        0.08        0.94      1.06 o 
  -8  -1   5        6.43       10.21      2.35 o 
  -7  -1   5        2.50        3.29      1.41 o 
  -6  -1   5        0.52        0.34      0.70 o 
  -5  -1   5       15.65       17.33      1.99 o 
  -4  -1   5       31.49       34.05      3.61 o 
  -3  -1   5      110.43      119.88     12.28 o 
  -2  -1   5       56.35       52.49      5.43 o 
  -1  -1   5      234.51      227.34     23.15 o 
   0  -1   5       24.88       24.99      2.66 o 
   1  -1   5       12.41       14.44      1.70 o 
   2  -1   5        0.01       -0.17      0.50 o 
   3  -1   5       11.60       12.20      2.23 o 
   4  -1   5       27.47       26.64      4.22 o 
   5  -1   5        0.01        1.29      1.06 o 
  -8   0   5       11.86       12.32      2.58 o 
  -7   0   5        4.12        4.46      1.53 o 
  -6   0   5        5.96        6.03      0.95 o 
  -5   0   5        5.94        4.75      0.87 o 
  -4   0   5        4.81        7.60      0.86 o 
  -3   0   5       16.96       17.00      1.91 o 
  -2   0   5       14.24       12.89      1.49 o 
  -1   0   5       25.20       24.88      2.74 o 
   0   0   5      473.81      518.62     52.60 o 
   1   0   5       54.00       52.98      5.56 o 
   2   0   5       16.44       14.54      1.70 o 
   3   0   5       10.17       13.14      2.46 o 
   4   0   5      220.39      231.16     33.21 o 
   5   0   5        0.45       -0.59      0.94 o 
  -8   1   5        1.00        0.70      1.29 o 
  -7   1   5        6.34        7.47      2.11 o 
  -6   1   5       48.42       39.03      4.15 o 
  -5   1   5       55.68       48.91      5.14 o 
  -4   1   5       50.33       50.59      5.31 o 
  -3   1   5        0.11        0.82      0.76 o 
  -2   1   5        7.32        5.73      1.00 o 
  -1   1   5       94.84       84.82      8.75 o 
   0   1   5       11.00       17.01      1.95 o 
   1   1   5       82.31       83.61      8.59 o 
   2   1   5        6.67        7.27      1.12 o 
   3   1   5        4.42        5.28      1.53 o 
   4   1   5        0.01        0.12      0.94 o 
   5   1   5        8.32        9.74      2.11 o 
  -8   2   5       15.30       16.43      3.05 o 
  -7   2   5       10.06       10.94      1.49 o 
  -6   2   5       37.23       26.75      3.03 o 
  -5   2   5        0.16        0.26      0.62 o 
  -4   2   5        8.19        8.57      1.24 o 
  -3   2   5      197.07      184.47     18.79 o 
  -2   2   5        6.42        5.67      0.91 o 
  -1   2   5        8.46        9.77      1.28 o 
   0   2   5        2.49        1.51      0.65 o 
   1   2   5        0.22        0.51      0.76 o 
   2   2   5      198.07      189.91     19.41 o 
   3   2   5        1.20        1.06      1.17 o 
   4   2   5        6.69        5.63      1.53 o 
  -8   3   5        1.01       -1.17      1.17 o 
  -7   3   5        3.18        2.69      0.90 o 
  -6   3   5        7.20        8.04      1.53 o 
  -5   3   5        5.49        6.88      1.16 o 
  -4   3   5       87.71       87.33      9.00 o 
  -3   3   5      109.12       99.99     10.33 o 
  -2   3   5        6.18        7.28      1.12 o 
  -1   3   5       20.10       21.36      2.49 o 
   0   3   5        0.07       -0.65      0.65 o 
   1   3   5       39.05       43.86      4.69 o 
   2   3   5        6.52        7.86      1.20 o 
   3   3   5        6.26        8.33      1.88 o 
   4   3   5        0.22        0.59      1.06 o 
  -8   4   5       17.51       12.44      2.70 o 
  -7   4   5        0.21        0.29      0.75 o 
  -6   4   5       20.36       20.38      2.49 o 
  -5   4   5       18.61       17.79      3.40 o 
  -4   4   5      304.26      299.56     30.49 o 
  -3   4   5       34.11       31.06      3.44 o 
  -2   4   5        1.25        0.98      0.88 o 
  -1   4   5       89.18       82.84      8.59 o 
   0   4   5       34.83       29.27      3.40 o 
   1   4   5        4.62        7.48      2.58 o 
   2   4   5        0.08        0.06      0.70 o 
   3   4   5        1.72        0.47      1.06 o 
  -7   5   5        3.92        5.00      1.47 o 
  -6   5   5        2.02        1.94      1.00 o 
  -5   5   5       42.26       42.66      4.65 o 
  -4   5   5        0.87        0.16      0.87 o 
  -3   5   5        0.05       -0.35      0.88 o 
  -2   5   5        2.63        1.68      0.84 o 
  -1   5   5       25.23       18.14      2.87 o 
   0   5   5        0.28        1.00      0.75 o 
   1   5   5        1.13        1.30      1.06 o 
   2   5   5        0.41        0.23      1.06 o 
  -6   6   5        1.13       -0.12      0.83 o 
  -5   6   5        0.19        0.94      0.91 o 
  -4   6   5        3.29        2.76      1.00 o 
  -3   6   5        1.09        1.35      0.87 o 
  -2   6   5       13.76       12.78      2.52 o 
  -1   6   5        4.81        4.52      1.12 o 
   0   6   5       12.37       10.34      1.49 o 
  -3   7   5        2.95        2.82      1.53 o 
  -1  -8   6        2.20        0.82      1.29 o 
   0  -8   6        0.34        0.35      1.29 o 
  -3  -7   6       11.81       12.09      2.58 o 
  -2  -7   6        1.07        1.76      1.29 o 
  -1  -7   6        5.51        2.58      1.29 o 
   0  -7   6        0.47        0.70      1.06 o 
   1  -7   6        0.77        2.46      1.29 o 
   3  -7   6        2.79        2.35      1.17 o 
  -5  -6   6        0.08       -0.12      1.17 o 
  -4  -6   6        2.09        1.41      1.29 o 
  -3  -6   6        4.12        5.40      1.53 o 
  -2  -6   6        2.30        0.82      1.06 o 
  -1  -6   6        4.05        3.40      1.29 o 
   0  -6   6        1.79        1.41      1.06 o 
   1  -6   6        3.07        3.29      1.29 o 
   2  -6   6       21.30       14.55      2.70 o 
   3  -6   6        1.16        0.59      1.06 o 
  -6  -5   6        3.50        0.35      1.17 o 
  -5  -5   6        2.11        3.99      1.41 o 
  -4  -5   6      172.30      207.69     30.27 o 
  -3  -5   6        6.73        4.46      1.29 o 
  -2  -5   6        1.59        1.88      0.94 o 
  -1  -5   6       32.38       30.63      4.81 o 
   0  -5   6        7.41        6.81      1.53 o 
   1  -5   6        0.16        0.12      0.94 o 
   2  -5   6        0.40        0.12      0.82 o 
   3  -5   6        3.59        2.70      1.17 o 
  -6  -4   6        3.13        3.99      1.29 o 
  -5  -4   6       75.13       84.13     12.44 o 
  -4  -4   6        0.90        1.99      1.06 o 
  -3  -4   6        0.03        0.70      0.94 o 
  -2  -4   6        0.63        0.94      0.88 o 
  -1  -4   6       36.85       46.81      4.94 o 
   0  -4   6        0.08       -0.53      0.53 o 
   1  -4   6        3.60        1.23      1.00 o 
   2  -4   6        0.08       -0.50      0.50 o 
   3  -4   6        0.09        0.70      0.58 o 
   4  -4   6        0.72        0.82      0.82 o 
  -7  -3   6        0.58        0.35      1.06 o 
  -6  -3   6       14.71       15.39      1.91 o 
  -5  -3   6        0.34       -0.35      0.88 o 
  -4  -3   6       17.25       19.99      4.58 o 
  -3  -3   6        1.01        1.52      1.00 o 
  -2  -3   6       73.36       75.17      7.80 o 
  -1  -3   6       23.12       24.57      2.70 o 
   0  -3   6       11.22       11.44      1.45 o 
   1  -3   6        0.37        1.08      0.62 o 
   2  -3   6        2.33        0.71      0.62 o 
   3  -3   6        0.57        1.53      0.94 o 
   4  -3   6        1.96        3.99      1.29 o 
   5  -3   6        5.44        6.45      1.64 o 
  -8  -2   6        1.34        2.35      1.53 o 
  -7  -2   6       13.30       15.14      2.70 o 
  -6  -2   6       13.34       13.97      1.74 o 
  -5  -2   6        3.44        5.23      0.91 o 
  -4  -2   6       13.73       13.57      1.62 o 
  -3  -2   6        7.51        8.02      1.23 o 
  -2  -2   6        3.00        1.29      1.06 o 
  -1  -2   6        1.00        1.16      0.65 o 
   0  -2   6       17.22       19.11      2.24 o 
   1  -2   6      163.70      177.04     18.04 o 
   2  -2   6        1.54        1.10      0.70 o 
   3  -2   6        0.47       -0.70      0.94 o 
   4  -2   6        4.92        6.92      1.64 o 
   5  -2   6       33.24       36.96      5.75 o 
  -8  -1   6        3.08        3.75      1.64 o 
  -7  -1   6        1.90        1.91      0.67 o 
  -6  -1   6       14.18       14.51      1.78 o 
  -5  -1   6       18.66       19.67      2.35 o 
  -4  -1   6        1.94        2.24      0.82 o 
  -3  -1   6       71.69       64.49      6.68 o 
  -2  -1   6        1.78        1.34      0.62 o 
  -1  -1   6       33.88       31.22      3.40 o 
   0  -1   6       32.74       35.44      3.82 o 
   1  -1   6       19.02       18.54      2.16 o 
   2  -1   6        2.39        4.31      0.87 o 
   3  -1   6        1.93        1.41      1.17 o 
   4  -1   6        1.06        1.53      1.06 o 
  -8   0   6       12.36       13.38      2.70 o 
  -7   0   6        7.94        8.59      2.23 o 
  -6   0   6        5.32        5.06      0.95 o 
  -5   0   6       13.67        8.68      2.70 o 
  -4   0   6        6.21        5.25      1.82 o 
  -3   0   6        0.28        0.99      0.62 o 
  -2   0   6       32.37       27.64      2.99 o 
  -1   0   6       22.30       22.25      2.49 o 
   0   0   6       82.83       72.70      7.55 o 
   1   0   6        0.13        0.40      0.76 o 
   2   0   6        6.48        6.53      1.07 o 
   3   0   6      181.16      197.95     28.51 o 
   4   0   6        0.81        0.59      1.06 o 
  -8   1   6        6.35        6.45      1.76 o 
  -7   1   6        0.19        0.15      2.70 o 
  -6   1   6       31.13       29.08      3.19 o 
  -5   1   6       12.69       11.39      1.53 o 
  -4   1   6       27.43       29.41      3.24 o 
  -3   1   6       11.33       10.64      1.37 o 
  -2   1   6       63.58       58.86      6.14 o 
  -1   1   6        3.46        3.22      0.78 o 
   0   1   6       40.88       39.73      4.19 o 
   1   1   6        5.28        3.94      1.47 o 
   2   1   6       20.62       23.96      4.69 o 
   3   1   6       23.83       23.70      3.99 o 
   4   1   6        0.01       -0.82      0.94 o 
  -8   2   6        0.19       -0.12      1.17 o 
  -7   2   6       69.13       62.39      6.60 o 
  -6   2   6        2.14        2.42      0.78 o 
  -5   2   6       39.17       36.27      3.94 o 
  -4   2   6       40.88       36.56      3.98 o 
  -3   2   6      488.63      439.16     44.59 o 
  -2   2   6       20.47       19.48      2.24 o 
  -1   2   6        9.27        9.66      1.70 o 
   0   2   6       50.90       43.94      4.69 o 
   1   2   6       10.19       13.87      1.74 o 
   2   2   6        2.49        2.49      0.73 o 
   3   2   6        0.01        3.17      1.41 o 
  -8   3   6        0.54        0.82      1.29 o 
  -7   3   6       15.33       19.07      2.32 o 
  -6   3   6       18.62       20.32      2.41 o 
  -5   3   6        3.52        3.52      1.00 o 
  -4   3   6      200.52      201.60     20.62 o 
  -3   3   6        0.81       -0.59      0.59 o 
  -2   3   6        8.04       11.19      1.53 o 
  -1   3   6        8.26        8.77      1.32 o 
   0   3   6       36.11       31.65      4.58 o 
   1   3   6        0.45        0.74      1.47 o 
   2   3   6       13.18       11.50      2.35 o 
   3   3   6        0.42       -0.59      1.17 o 
  -7   4   6        1.31        1.86      0.87 o 
  -6   4   6        5.75        7.14      1.33 o 
  -5   4   6       33.57       38.49      6.10 o 
  -4   4   6        0.24        0.65      0.76 o 
  -3   4   6       12.39       11.11      1.57 o 
  -2   4   6        0.08       -0.19      0.76 o 
  -1   4   6       56.33       52.98      5.68 o 
   0   4   6       12.85       10.78      2.29 o 
   1   4   6       14.09       13.13      1.74 o 
   2   4   6        0.19       -0.82      1.06 o 
  -6   5   6       11.18       13.18      1.87 o 
  -5   5   6        8.64       10.95      1.65 o 
  -4   5   6        5.99        6.57      2.35 o 
  -3   5   6       12.47        9.57      2.76 o 
  -2   5   6       15.47       12.50      1.78 o 
  -1   5   6        2.60        4.64      1.08 o 
   0   5   6        0.76        0.46      0.88 o 
  -5   6   6        0.88       -0.47      0.91 o 
  -4   6   6        3.67        4.37      1.07 o 
  -3   6   6        1.16        0.97      1.76 o 
  -2   6   6        4.60        5.05      1.47 o 
  -2  -7   7        0.03       -1.06      1.06 o 
  -1  -7   7        0.04        1.76      1.29 o 
   0  -7   7        1.11        0.23      1.29 o 
   1  -7   7        0.00        0.12      1.17 o 
  -4  -6   7       28.82       18.19      3.29 o 
  -3  -6   7        4.04        5.98      1.64 o 
  -2  -6   7        0.07        3.29      1.17 o 
  -1  -6   7        0.34        0.35      0.94 o 
   0  -6   7        8.63        7.04      1.64 o 
   1  -6   7        1.81        0.59      1.06 o 
   2  -6   7        0.12        0.35      1.06 o 
  -5  -5   7       28.73       22.29      3.75 o 
  -3  -5   7        5.19        6.57      1.76 o 
  -2  -5   7        4.49        7.86      1.76 o 
  -1  -5   7       15.35       11.26      2.23 o 
   0  -5   7        0.59        1.53      1.06 o 
   1  -5   7        0.48        1.88      1.06 o 
   2  -5   7        0.79        0.35      1.06 o 
  -6  -4   7        2.00        1.41      1.17 o 
  -5  -4   7       20.98       28.87      4.69 o 
  -4  -4   7        0.63       -0.70      1.06 o 
  -3  -4   7        1.94        1.99      1.06 o 
  -2  -4   7        6.45        5.63      1.53 o 
  -1  -4   7        6.28        7.24      1.16 o 
   0  -4   7        6.60        9.14      1.99 o 
   1  -4   7        3.53        3.82      1.17 o 
   2  -4   7       25.84       31.11      3.40 o 
   3  -4   7        0.05        0.00      0.82 o 
  -7  -3   7        1.25        0.35      0.83 o 
  -6  -3   7        1.27        3.00      0.78 o 
  -5  -3   7        6.60        7.08      1.12 o 
  -4  -3   7        7.54        7.65      1.47 o 
  -3  -3   7       11.03       11.68      3.46 o 
  -2  -3   7       25.46       29.20      3.23 o 
  -1  -3   7        1.22        1.11      1.00 o 
   0  -3   7       21.14       30.15      3.36 o 
   1  -3   7        5.80        6.96      1.12 o 
   2  -3   7        4.30        5.08      2.35 o 
   3  -3   7        0.94        1.88      1.17 o 
   4  -3   7        0.02       -0.94      0.94 o 
  -7  -2   7        7.33       11.99      2.11 o 
  -6  -2   7        0.29        0.46      1.23 o 
  -5  -2   7        0.85        0.08      0.62 o 
  -4  -2   7        2.21        2.43      0.82 o 
  -3  -2   7       13.34       11.31      1.53 o 
  -2  -2   7        0.33       -0.56      0.56 o 
  -1  -2   7        0.98       -0.45      0.59 o 
   0  -2   7       39.15       41.56      4.40 o 
   1  -2   7       39.27       40.67      4.40 o 
   2  -2   7        0.35        0.03      0.62 o 
   3  -2   7        4.06        5.87      1.64 o 
   4  -2   7       59.42       61.37      9.15 o 
  -7  -1   7        7.38        9.28      2.17 o 
  -6  -1   7        0.04       -0.53      1.23 o 
  -5  -1   7       44.27       42.32      4.52 o 
  -4  -1   7        9.04        8.82      1.58 o 
  -3  -1   7       16.63       16.69      3.34 o 
  -2  -1   7        0.16       -0.12      0.94 o 
  -1  -1   7        3.58        3.16      0.88 o 
   0  -1   7        4.87        5.04      0.99 o 
   1  -1   7       11.92       16.13      1.95 o 
   2  -1   7       10.37       11.81      1.88 o 
   3  -1   7        1.55        3.29      1.41 o 
  -8   0   7        6.71       10.21      2.35 o 
  -7   0   7        0.37       -0.62      0.67 o 
  -6   0   7       87.18       77.73      8.05 o 
  -5   0   7        3.07        3.25      0.82 o 
  -4   0   7        5.33        5.45      0.95 o 
  -3   0   7       16.00       15.65      2.64 o 
  -2   0   7      282.36      257.37     26.22 o 
  -1   0   7        2.30        1.48      1.47 o 
   0   0   7       11.36       11.33      1.49 o 
   1   0   7        6.88        7.78      1.15 o 
   2   0   7        0.30        0.71      0.70 o 
   3   0   7        8.30        7.39      1.88 o 
  -8   1   7        0.14        0.12      1.29 o 
  -7   1   7        0.02       -0.16      0.62 o 
  -6   1   7       49.75       46.57      4.94 o 
  -5   1   7       18.57       19.76      2.32 o 
  -4   1   7        0.31        2.19      0.78 o 
  -3   1   7      348.12      360.11     52.10 o 
  -2   1   7        0.17       -0.32      0.82 o 
  -1   1   7       13.64       15.84      1.95 o 
   0   1   7       30.42       30.90      4.52 o 
   1   1   7       20.50       22.29      2.57 o 
   2   1   7        5.82        3.29      1.29 o 
   3   1   7        8.99       10.91      2.35 o 
  -7   2   7        0.04        0.94      0.73 o 
  -6   2   7       20.44       18.89      3.11 o 
  -5   2   7        0.52        2.00      1.00 o 
  -4   2   7      119.39      116.69     12.03 o 
  -3   2   7        4.05        4.95      1.00 o 
  -2   2   7       10.21        8.97      1.37 o 
  -1   2   7        0.01       -0.39      0.70 o 
   0   2   7       62.31       64.09      6.72 o 
   1   2   7        2.42        2.39      0.82 o 
   2   2   7        6.10        6.69      1.76 o 
  -7   3   7        0.05       -0.02      0.78 o 
  -6   3   7        1.35        2.29      0.91 o 
  -5   3   7       10.63       12.70      2.46 o 
  -4   3   7       58.49       53.82      5.77 o 
  -3   3   7        1.46        0.16      1.70 o 
  -2   3   7       19.48       15.32      2.46 o 
  -1   3   7       47.39       45.97      4.85 o 
   0   3   7        0.01       -0.70      0.70 o 
   1   3   7        0.60        1.88      0.82 o 
  -6   4   7        0.58       -0.03      0.88 o 
  -5   4   7        8.46        9.29      1.49 o 
  -4   4   7        5.04        6.19      1.76 o 
  -3   4   7        4.26        3.06      0.99 o 
  -2   4   7        0.83        2.31      0.87 o 
  -1   4   7        2.80        1.79      0.87 o 
   0   4   7        1.04        2.80      0.95 o 
  -5   5   7        0.38        2.07      0.99 o 
  -4   5   7        1.40        1.63      0.99 o 
  -3   5   7        3.76        1.35      1.41 o 
  -2   5   7        0.00       -0.27      0.87 o 
  -3  -6   8        2.16        2.11      1.29 o 
  -2  -6   8        0.01       -0.94      0.94 o 
  -1  -6   8        2.52        0.59      1.17 o 
   0  -6   8        5.64        6.57      1.76 o 
   1  -6   8        1.39        1.41      1.17 o 
  -5  -5   8        0.84        3.17      1.53 o 
  -4  -5   8        2.33        3.40      1.53 o 
  -3  -5   8        2.90        1.06      1.17 o 
  -2  -5   8        7.14       10.33      2.23 o 
  -1  -5   8        6.82        9.15      2.11 o 
   0  -5   8        0.22       -0.82      0.82 o 
   1  -5   8        2.89        3.64      1.41 o 
   2  -5   8        1.19        0.59      1.17 o 
  -6  -4   8        0.08        0.70      1.17 o 
  -5  -4   8        2.67        4.34      1.53 o 
  -4  -4   8        0.36        0.59      1.06 o 
  -3  -4   8        2.35        2.23      1.29 o 
  -2  -4   8        1.59        3.17      1.29 o 
  -1  -4   8        0.27       -0.59      0.94 o 
   0  -4   8        0.25        0.58      1.11 o 
   1  -4   8       15.49       18.35      2.24 o 
   2  -4   8        6.27        7.22      1.20 o 
  -6  -3   8        2.82        3.36      1.35 o 
  -5  -3   8        0.04       -0.47      1.17 o 
  -4  -3   8       11.50       13.49      1.99 o 
  -3  -3   8        3.28        3.87      0.87 o 
  -2  -3   8        3.83        2.07      0.78 o 
  -1  -3   8        0.10       -0.06      0.88 o 
   0  -3   8        0.63        1.47      1.17 o 
   1  -3   8       11.68       13.26      1.74 o 
   2  -3   8        0.57        0.53      0.75 o 
  -7  -2   8        5.32        6.41      1.64 o 
  -6  -2   8        2.27        1.55      1.76 o 
  -5  -2   8       37.16       38.12      4.11 o 
  -4  -2   8        1.35        0.61      1.64 o 
  -3  -2   8        3.44        3.11      0.87 o 
  -2  -2   8        1.05        1.19      1.47 o 
  -1  -2   8       75.83       83.59      8.67 o 
   0  -2   8       14.82       16.30      2.03 o 
   1  -2   8        3.05        5.84      1.07 o 
   2  -2   8        0.51       -1.06      1.06 o 
  -7  -1   8        0.85        2.14      2.17 o 
  -6  -1   8        2.93        1.41      0.78 o 
  -5  -1   8       47.88       48.13      5.14 o 
  -4  -1   8        7.66        6.70      1.17 o 
  -3  -1   8        0.81        0.12      0.88 o 
  -2  -1   8      183.87      210.87     21.53 o 
  -1  -1   8        0.04       -0.51      0.65 o 
   0  -1   8        2.17        4.04      0.95 o 
   1  -1   8       10.35       12.08      1.62 o 
   2  -1   8        3.14        4.11      1.53 o 
  -7   0   8        2.91        2.77      0.94 o 
  -6   0   8        0.01        0.37      0.73 o 
  -5   0   8       35.72       28.62      5.22 o 
  -4   0   8        0.02        1.06      0.65 o 
  -3   0   8      109.18      112.58     11.62 o 
  -2   0   8        1.93        2.69      0.82 o 
  -1   0   8        0.52        1.11      0.94 o 
   0   0   8        1.04        0.67      0.67 o 
   1   0   8       23.26       26.17      3.03 o 
   2   0   8        1.02       -1.06      1.06 o 
  -7   1   8        1.96        1.25      1.41 o 
  -6   1   8        0.07       -0.59      0.59 o 
  -5   1   8        0.29        0.22      1.23 o 
  -4   1   8        0.10        0.72      0.88 o 
  -3   1   8      127.20      131.22     13.52 o 
  -2   1   8        2.41        1.11      0.94 o 
  -1   1   8        3.68        5.25      1.29 o 
   0   1   8       46.79       51.68      5.56 o 
   1   1   8        2.67        2.94      1.82 o 
  -7   2   8        2.52        2.52      1.23 o 
  -6   2   8        0.62        0.14      0.78 o 
  -5   2   8        1.41        1.94      1.17 o 
  -4   2   8       14.81       12.27      1.70 o 
  -3   2   8       11.75       12.62      1.70 o 
  -2   2   8        2.90        4.22      0.99 o 
  -1   2   8        5.81        5.37      1.07 o 
   0   2   8        1.28        2.43      0.84 o 
   1   2   8        0.30        1.73      0.84 o 
  -6   3   8       23.89       26.18      6.92 o 
  -5   3   8        4.50        8.90      3.87 o 
  -4   3   8        0.60        1.11      0.83 o 
  -3   3   8        0.12       -0.76      0.76 o 
  -2   3   8        4.38        4.10      1.07 o 
  -1   3   8        0.46        0.12      0.84 o 
   0   3   8        0.21       -0.63      2.17 o 
  -5   4   8        0.00        1.44      0.95 o 
  -4   4   8        2.45        3.76      2.35 o 
  -3   4   8        1.75        1.59      2.23 o 
  -2   4   8        3.38        0.32      0.90 o 
  -3  -5   9        0.43        4.34      1.76 o 
  -2  -5   9        0.29       -1.06      1.06 o 
  -1  -5   9        1.81        1.88      1.41 o 
  -4  -4   9        8.92        9.27      2.11 o 
  -3  -4   9        0.39        0.59      1.06 o 
  -2  -4   9        3.99        3.99      1.53 o 
  -1  -4   9        0.12        1.64      1.29 o 
   0  -4   9       11.75       14.32      2.82 o 
  -5  -3   9        3.94        4.85      2.41 o 
  -4  -3   9       14.70       18.47      3.23 o 
  -3  -3   9        2.54        2.59      0.87 o 
  -2  -3   9        0.78        0.59      1.06 o 
  -1  -3   9       33.73       49.59      5.31 o 
   0  -3   9        0.72        0.56      0.78 o 
   1  -3   9        0.06        0.64      0.78 o 
  -6  -2   9        4.61        6.53      1.24 o 
  -5  -2   9        0.55       -0.40      0.73 o 
  -4  -2   9       12.49       11.64      1.66 o 
  -3  -2   9        0.00       -0.76      0.76 o 
  -2  -2   9       38.84       42.84      4.65 o 
  -1  -2   9        0.05        0.22      0.76 o 
   0  -2   9        0.03        0.18      0.70 o 
   1  -2   9        0.77        0.39      0.88 o 
  -6  -1   9       15.04       13.30      2.99 o 
  -5  -1   9        0.37        2.10      1.47 o 
  -4  -1   9        2.72        4.48      1.00 o 
  -3  -1   9       12.85       11.77      1.66 o 
  -2  -1   9       98.64      105.90     10.99 o 
  -1  -1   9        3.47        3.14      1.76 o 
   0  -1   9        0.00        0.74      0.73 o 
   1  -1   9       14.61       19.18      2.36 o 
  -6   0   9        1.47        0.70      0.83 o 
  -5   0   9        3.82        3.95      3.70 o 
  -4   0   9        6.88        8.08      1.28 o 
  -3   0   9       15.32       15.39      2.17 o 
  -2   0   9        3.72        4.38      1.06 o 
  -1   0   9        0.26        0.84      0.67 o 
   0   0   9        3.01        4.75      1.08 o 
  -6   1   9        1.96        0.97      0.87 o 
  -5   1   9       18.49       18.08      4.34 o 
  -4   1   9        2.86        1.51      0.78 o 
  -3   1   9        0.57        1.49      0.87 o 
  -2   1   9        0.22       -0.10      0.88 o 
  -1   1   9        0.00        0.14      0.94 o 
   0   1   9        3.22        1.30      0.82 o 
  -5   2   9        1.57        1.42      0.95 o 
  -4   2   9        0.01        0.29      1.23 o 
  -3   2   9        3.15        3.04      2.87 o 
  -2   2   9        0.08       -0.70      0.70 o 
  -4  -2  10        1.55        2.65      0.95 o 
  -3  -2  10        3.82        3.56      1.23 o 
  -2  -2  10        9.04       13.08      1.83 o 
  -4  -1  10        3.12        4.77      1.53 o 
  -3  -1  10       21.37       18.50      2.36 o 
  -2  -1  10        0.00        0.59      0.78 o 
  -3   0  10        0.08       -0.35      1.06 o 
                                                 
